# Supplementary material for: The route to transcription initiation determines the mode of transcriptional bursting in E. coli
Source: Nat Commun. 2020 May 15;11:2422. doi: 10.1038/s41467-020-16367-6 (PMC7229158; doi:10.1038/s41467-020-16367-6)
Supplement: Supplementary file 3 — Source data [file 41467_2020_16367_MOESM3_ESM.xlsx]

## Sheet: Raw mRNA counts
Raw counts for number of mRNA per cell, as output from Spatzcells. Each row is a single cell and cells are ordered by mRNA copy number.
Variant/Condition	WT	WT + H2O2	WT + BP	WT + BP+ H2O2	doxyR	doxyR + H2O2	doxyR + BP	doxyR + BP + H2O2	dfur	dfur + H2O2	dfur + BP	dfur + BP + H2O2		Variant/Condition	WT	WT + pIV	PspF low	PspF high	PspF T86S	PspF W56A	PspF T86S & W56A
	0	0	0	0	0	0	1	0	0	0	0	0			0	0	0	0	0	0	0
	0	0	0	0	0	0	1	0	0	0	0	0			0	0	0	0	0	0	0
	0	0	0	0	0	0	1	0	0	0	0	0			0	0	0	0	0	0	0
	0	0	0	0	0	0	2	0	0	0	0	0			0	0	0	0	0	0	0
	0	0	0	0	0	0	3	0	0	0	0	0			0	0	0	0	0	0	0
	0	0	0	0	0	0	3	0	0	0	0	0			0	0	0	0	0	0	0
	0	0	0	0	0	0	4	0	0	0	0	0			0	0	0	0	0	0	0
	0	0	0	0	0	0	4	0	0	1	0	0			0	0	0	0	0	0	0
	0	0	0	0	0	0	4	0	0	1	0	0			0	0	0	0	0	0	0
	0	0	0	0	0	0	4	0	0	1	0	0			0	0	0	0	0	0	1
	0	0	0	0	0	0	4	0	0	1	0	0			0	0	0	0	0	0	1
	0	0	0	0	0	0	5	1	0	1	0	0			0	0	0	0	0	0	1
	0	0	0	0	0	0	5	1	0	1	0	0			0	0	0	0	0	0	3
	0	0	0	0	0	0	5	1	0	1	0	0			0	0	0	0	0	0	3
	0	0	0	0	0	0	5	1	0	1	0	0			0	0	0	0	0	0	3
	0	0	0	0	0	0	5	2	0	1	0	0			0	0	0	0	0	0	3
	0	0	0	0	0	0	5	2	0	2	0	0			0	0	0	0	0	0	3
	0	0	0	0	0	0	5	2	0	2	0	0			0	0	0	0	0	0	3
	0	0	0	0	0	0	5	2	0	2	0	0			0	0	0	0	0	0	4
	0	0	0	0	0	0	5	2	0	2	0	0			0	0	0	0	0	1	4
	0	0	0	0	0	0	5	2	0	2	0	0			0	0	0	0	0	1	4
	0	0	0	0	0	0	6	2	0	2	0	0			0	0	0	0	0	1	4
	0	0	0	0	0	0	6	3	0	2	0	0			0	0	0	0	0	1	4
	0	0	0	0	0	0	6	3	0	2	0	0			0	0	0	0	0	2	4
	0	0	0	0	0	0	6	3	0	2	1	0			0	0	0	0	0	3	5
	0	0	0	0	0	0	6	3	1	2	1	0			0	0	0	0	0	4	5
	0	0	0	0	0	0	6	3	1	2	1	0			0	0	0	0	0	4	5
	0	0	0	0	0	0	6	3	1	2	1	0			0	0	0	0	0	4	5
	0	0	0	0	0	0	7	3	1	2	1	0			0	0	0	0	0	4	5
	0	0	0	0	0	0	7	3	1	2	1	0			0	0	0	0	0	4	6
	0	0	0	0	0	0	7	3	1	2	1	0			0	0	0	0	0	5	6
	0	0	0	0	0	0	7	3	1	3	1	0			0	0	0	0	0	5	6
	0	0	0	0	0	0	7	3	1	3	1	0			0	0	0	0	0	5	6
	0	0	0	0	0	0	7	3	1	3	1	0			0	0	0	0	0	5	6
	0	0	0	0	0	0	7	3	1	3	1	0			0	0	0	0	0	6	7
	0	0	0	0	0	0	7	3	1	3	1	0			0	0	0	0	0	6	7
	0	0	0	0	0	0	7	3	2	3	1	0			0	0	0	0	0	6	7
	0	0	0	0	0	0	7	3	2	3	1	0			0	0	0	0	0	7	7
	0	0	0	0	0	0	7	3	2	3	1	0			0	0	0	0	0	8	7
	0	0	1	0	0	0	7	3	2	3	2	0			0	0	0	0	0	8	7
	0	0	1	0	0	0	7	3	2	3	2	0			0	0	0	0	0	9	8
	0	0	1	0	0	0	7	3	2	3	2	0			0	0	0	0	0	9	8
	0	0	1	0	0	0	7	3	2	3	2	0			0	0	0	0	0	9	8
	0	0	1	0	0	0	7	3	2	3	2	0			0	0	0	0	0	9	8
	0	0	1	0	0	0	8	3	2	3	2	0			0	0	0	1	0	9	8
	0	0	1	0	0	0	8	3	2	3	2	0			0	0	0	1	0	9	8
	0	0	1	0	0	0	8	3	2	3	2	0			0	0	0	1	0	10	9
	0	0	1	0	0	0	8	4	2	3	2	0			0	1	0	1	0	10	9
	0	0	2	1	0	0	8	4	2	3	2	0			0	1	0	1	0	10	9
	0	0	2	1	0	0	8	4	2	3	2	0			0	1	0	1	0	10	9
	0	0	2	1	0	0	8	4	2	3	2	0			0	1	0	1	0	11	9
	0	0	2	1	0	0	8	4	2	3	2	0			0	1	0	1	0	11	9
	0	0	2	1	0	0	8	4	2	3	2	0			0	1	0	2	0	11	9
	0	0	2	1	0	0	8	4	3	3	2	0			0	1	0	2	0	12	9
	0	0	2	1	0	0	8	4	3	3	2	0			0	1	0	2	0	12	9
	0	0	2	1	0	0	8	4	3	3	2	0			0	1	0	2	0	12	9
	0	0	2	1	0	0	8	4	3	3	2	0			0	1	0	2	0	12	9
	0	0	2	1	0	0	8	4	3	3	3	0			0	1	0	2	0	12	9
	0	0	2	1	0	0	8	4	3	3	3	0			0	1	0	2	0	12	9
	0	0	2	1	0	0	8	4	3	3	3	0			0	1	0	2	0	12	9
	0	0	2	1	0	0	8	4	3	3	3	0			0	1	0	2	0	12	9
	0	0	2	1	0	0	8	4	3	3	3	0			0	1	0	2	0	13	9
	0	0	2	1	0	0	8	4	3	3	3	0			0	1	0	3	0	13	10
	0	0	2	1	0	0	8	4	3	3	3	0			0	1	0	3	0	13	10
	0	0	2	1	0	0	8	4	3	3	3	0			0	1	0	3	0	13	10
	0	0	2	1	0	0	8	4	3	3	3	0			0	1	0	3	0	13	10
	0	0	2	1	0	0	8	4	3	3	3	1			0	2	0	3	0	14	10
	0	0	2	1	0	0	9	4	3	3	3	1			0	2	0	3	0	14	10
	0	0	2	1	0	0	9	4	3	4	3	1			0	2	0	3	0	14	10
	0	0	2	1	0	0	9	4	3	4	3	1			0	2	0	3	0	14	10
	0	0	3	1	0	0	9	5	3	4	3	1			0	2	0	3	0	14	10
	0	0	3	1	0	0	9	5	3	4	3	1			0	2	0	3	0	14	10
	0	0	3	1	0	0	9	5	3	4	3	1			0	2	0	3	0	15	11
	0	0	3	1	0	0	9	5	3	4	3	1			0	2	0	3	0	15	11
	0	0	3	2	0	0	9	5	3	4	3	1			0	2	0	3	0	15	11
	0	0	3	2	0	0	9	5	3	4	3	1			0	2	0	3	0	15	11
	0	0	3	2	0	0	9	5	3	4	3	1			0	2	0	4	0	15	11
	0	0	3	2	0	0	9	5	3	4	3	1			0	2	0	4	0	15	11
	0	0	3	2	0	0	9	5	3	4	3	1			0	2	0	4	0	16	11
	0	0	3	2	0	0	9	5	3	4	3	1			0	2	0	4	0	16	11
	0	0	3	2	0	0	9	5	3	4	3	1			0	2	0	4	0	16	11
	0	0	3	2	0	0	9	5	3	4	3	1			0	2	0	4	0	16	11
	0	0	3	2	0	0	9	5	3	4	3	1			0	2	0	4	0	16	12
	0	0	3	2	0	0	9	5	3	4	3	1			0	3	0	4	0	16	12
	0	0	3	2	0	0	9	5	3	4	3	1			0	3	0	4	0	16	12
	0	0	3	2	0	0	9	5	3	4	3	1			0	3	0	4	0	16	12
	0	0	3	2	0	0	9	5	3	4	3	1			0	3	0	5	0	16	12
	0	0	3	2	0	0	9	5	3	4	3	1			0	3	0	5	0	17	12
	0	0	3	2	0	0	9	5	3	4	3	1			0	4	0	5	0	17	12
	0	0	3	2	0	0	9	5	3	5	3	1			0	4	0	5	0	17	12
	0	0	3	2	0	0	9	5	3	5	3	1			0	4	0	5	0	17	12
	0	0	3	2	0	0	9	5	3	5	3	1			0	4	0	5	0	17	12
	0	0	3	2	0	0	9	5	3	5	3	1			0	4	0	5	0	17	12
	0	0	3	2	0	0	9	5	3	5	3	1			0	4	0	5	0	17	12
	0	0	3	2	0	0	9	5	3	5	3	1			0	4	0	5	0	17	13
	0	0	3	2	0	0	9	5	3	5	3	1			0	4	0	5	0	18	13
	0	0	3	2	0	0	9	5	3	5	3	1			0	4	0	5	0	18	13
	0	0	3	2	0	0	10	5	4	5	4	1			0	4	0	6	0	18	13
	0	0	4	2	0	0	10	5	4	5	4	1			0	4	0	6	0	18	13
	0	0	4	2	0	0	10	5	4	5	4	1			0	5	0	6	0	18	13
	0	0	4	2	0	0	10	5	4	5	4	1			0	5	0	6	0	18	13
	0	0	4	2	0	0	10	5	4	5	4	1			0	5	0	6	0	18	13
	0	0	4	2	0	0	10	5	4	5	4	1			0	5	0	6	0	18	13
	0	0	4	2	0	0	10	5	4	5	4	1			0	5	0	6	0	18	13
	0	0	4	2	0	0	10	5	4	5	4	1			0	6	0	6	0	18	13
	0	0	4	2	0	0	10	5	4	5	4	1			0	6	0	6	0	18	14
	0	0	4	2	0	0	10	6	4	5	4	1			0	6	0	6	0	19	14
	0	0	4	2	0	0	10	6	4	5	4	1			0	6	0	6	0	19	14
	0	0	4	2	0	0	10	6	4	5	4	1			0	6	0	6	0	19	14
	0	0	4	2	0	0	10	6	4	5	4	1			0	6	0	7	0	19	14
	0	0	4	2	0	0	10	6	4	5	4	1			0	6	0	7	0	19	14
	0	0	4	2	0	0	10	6	4	5	4	1			0	6	0	7	0	19	14
	0	0	4	2	0	0	10	6	4	5	4	1			0	6	0	7	0	20	14
	0	0	4	2	0	0	10	6	4	5	4	2			0	6	0	7	0	20	14
	0	0	4	2	0	0	10	6	4	6	4	2			0	6	0	7	0	20	14
	0	0	4	2	0	0	10	6	4	6	4	2			0	6	0	7	0	20	14
	0	0	4	2	0	0	10	6	4	6	4	2			0	6	0	7	0	20	14
	0	0	4	2	0	0	10	6	4	6	4	2			0	6	0	7	0	20	14
	0	0	4	3	0	0	11	6	4	6	4	2			0	6	0	7	0	20	15
	0	0	4	3	0	0	11	6	4	6	4	2			0	6	0	7	0	20	15
	0	0	4	3	0	0	11	6	4	6	4	2			0	7	0	7	0	20	15
	0	0	4	3	0	0	11	6	4	6	4	2			0	7	0	7	0	20	15
	0	0	4	3	0	0	11	6	4	6	4	2			0	7	0	7	0	20	15
	0	0	4	3	0	0	11	6	4	6	4	2			0	7	0	8	0	21	15
	0	0	4	3	0	0	11	6	4	6	4	2			0	7	0	8	0	21	15
	0	0	4	3	0	0	11	6	4	6	4	2			0	8	0	8	0	21	15
	0	0	4	3	0	0	11	6	4	6	4	2			0	8	0	8	0	21	15
	0	0	4	3	0	0	11	6	4	6	4	2			0	8	0	8	0	21	16
	0	0	4	3	0	0	11	6	4	6	4	2			0	9	0	8	0	22	16
	0	0	4	3	0	0	11	6	4	6	4	2			0	9	0	8	0	22	16
	0	0	5	3	0	0	11	6	4	6	4	2			0	9	0	8	0	22	16
	0	0	5	3	0	0	11	6	4	6	4	2			0	9	0	9	0	22	16
	0	0	5	3	0	0	11	6	4	6	4	2			0	9	0	9	0	22	16
	0	0	5	3	0	0	11	6	4	6	4	2			0	9	0	9	0	22	16
	0	0	5	3	0	0	11	6	4	6	4	2			0	9	0	9	0	23	16
	0	0	5	3	0	0	11	6	4	6	4	2			0	9	0	9	0	23	16
	0	0	5	3	0	0	11	6	4	6	4	2			0	9	0	9	0	23	16
	0	0	5	3	0	0	11	7	4	6	4	2			0	10	0	9	0	23	16
	0	0	5	3	0	0	11	7	4	6	5	2			0	10	0	9	0	23	16
	0	0	5	3	0	0	11	7	4	6	5	2			0	10	0	9	0	23	16
	0	0	5	3	0	0	11	7	4	6	5	2			0	10	0	9	0	23	16
	0	0	5	3	0	0	11	7	4	6	5	2			0	10	0	10	0	24	17
	0	0	5	3	0	0	11	7	4	6	5	2			0	10	0	10	0	24	17
	0	0	5	3	0	0	12	7	4	6	5	2			0	11	0	10	0	24	17
	0	0	5	3	0	0	12	7	4	6	5	2			0	12	0	10	0	24	17
	0	0	5	3	0	0	12	7	5	6	5	2			0	13	0	11	0	24	17
	0	0	5	3	0	0	12	7	5	7	5	2			0	13	0	11	0	24	17
	0	0	5	3	0	0	12	7	5	7	5	2			0	13	0	11	0	24	17
	0	0	5	3	0	0	12	7	5	7	5	2			0	13	0	11	0	24	17
	0	0	5	3	0	0	12	7	5	7	5	2			0	13	0	11	0	25	18
	0	0	5	3	0	0	12	7	5	7	5	2			0	14	0	11	0	25	18
	0	0	5	3	0	0	12	7	5	7	5	2			0	14	0	11	0	25	18
	0	0	5	3	0	0	12	7	5	7	5	2			0	14	0	11	0	25	18
	0	0	5	3	0	0	12	7	5	7	5	2			0	14	0	11	0	25	19
	0	0	5	3	0	0	12	7	5	7	5	2			0	14	0	11	0	25	19
	0	0	5	3	0	0	12	7	5	7	5	2			0	15	0	12	0	25	19
	0	0	5	3	0	0	12	7	5	7	5	2			0	15	0	12	0	25	19
	0	0	5	3	0	0	12	7	5	7	5	2			0	15	0	12	0	26	19
	0	0	5	3	0	0	12	7	5	7	5	3			0	15	0	12	0	26	19
	0	0	5	3	0	0	12	7	5	7	5	3			0	16	0	12	0	26	19
	0	0	5	3	0	0	12	7	5	7	5	3			0	16	0	12	0	26	19
	0	0	5	3	0	0	12	7	5	7	5	3			0	17	0	12	0	26	19
	0	0	5	3	0	0	12	7	5	7	5	3			0	17	0	12	0	26	20
	0	0	5	3	0	0	12	7	5	7	5	3			0	17	0	12	0	26	20
	0	0	5	3	0	0	12	7	5	7	5	3			0	17	0	12	0	26	20
	0	0	5	3	0	0	12	7	5	8	5	3			0	18	0	12	0	26	20
	0	0	5	3	0	0	12	8	5	8	5	3			0	18	0	13	0	26	20
	0	0	5	3	0	0	12	8	5	8	5	3			0	18	0	13	0	27	20
	0	0	5	3	0	0	12	8	5	8	5	3			0	18	0	13	0	27	20
	0	0	5	3	0	0	13	8	5	8	5	3			0	18	0	13	0	27	20
	0	0	5	3	0	0	13	8	5	8	5	3			0	19	0	13	0	27	20
	0	0	5	3	0	0	13	8	5	8	5	3			0	19	0	13	0	28	20
	0	0	6	3	0	0	13	8	5	8	5	3			0	20	0	13	0	28	21
	0	0	6	3	0	0	13	8	5	8	5	3			0	20	0	13	0	28	21
	0	0	6	3	0	0	13	8	5	8	6	3			0	20	0	13	0	28	21
	0	0	6	3	0	0	13	8	5	8	6	3			0	21	0	13	0	28	21
	0	0	6	4	0	0	13	8	5	8	6	3			0	21	0	13	0	28	21
	0	0	6	4	0	0	13	8	5	8	6	3			0	21	0	13	0	28	21
	0	0	6	4	0	0	13	8	5	8	6	3			0	21	0	13	0	28	21
	0	0	6	4	0	0	13	8	5	8	6	3			0	22	0	13	0	28	21
	0	0	6	4	0	0	13	8	5	8	6	3			0	23	0	14	0	29	21
	0	0	6	4	0	0	13	8	5	8	6	3			0	23	0	14	0	29	21
	0	0	6	4	0	0	13	8	5	8	6	3			0	25	0	14	0	29	21
	0	0	6	4	0	0	13	8	5	8	6	3			0	26	0	14	0	29	21
	0	0	6	4	0	0	13	8	5	8	6	3			0	26	0	14	0	29	22
	0	0	6	4	0	0	13	8	5	8	6	3			0	27	0	14	0	29	22
	0	0	6	4	0	0	13	8	5	8	6	3			0	27	0	14	0	30	22
	0	0	6	4	0	0	13	8	6	8	6	3			0	27	0	14	0	30	22
	0	0	6	4	0	0	13	8	6	8	6	3			0	28	0	14	0	30	22
	0	0	6	4	0	0	13	8	6	8	6	3			0	29	0	14	0	30	22
	0	0	6	4	0	0	13	8	6	8	6	3			0	29	0	14	0	30	22
	0	0	6	4	0	0	13	8	6	9	6	3			0	30	0	14	0	30	22
	0	0	6	4	0	0	13	8	6	9	6	3			0	30	0	15	0	31	22
	0	0	6	4	0	0	13	8	6	9	6	3			0	31	0	15	0	31	23
	0	0	6	4	0	0	13	8	6	9	6	3			0	31	0	15	0	31	23
	0	0	6	4	0	0	13	8	6	9	6	3			0	31	0	15	0	31	23
	0	0	6	4	0	0	13	8	6	9	6	3			0	32	0	15	0	31	23
	0	0	6	4	0	0	13	8	6	9	7	3			0	35	0	15	0	31	23
	0	0	6	4	0	0	13	8	6	9	7	3			0	41	0	15	0	31	23
	0	0	6	4	0	0	13	8	6	9	7	3			0	47	0	15	0	31	23
	0	0	6	4	0	0	13	8	6	9	7	3			0	47	0	16	0	31	23
	0	0	6	4	0	0	13	8	6	9	7	3			0	96	0	16	0	31	23
	0	0	6	4	0	0	13	8	6	9	7	3			0		0	16	0	32	24
	0	0	6	4	0	0	14	8	6	9	7	3			0		0	16	0	32	24
	0	0	6	4	0	0	14	8	6	9	7	3			0		0	16	0	32	24
	0	0	6	4	0	0	14	8	6	9	7	3			0		0	16	0	32	24
	0	0	6	4	0	0	14	8	6	9	7	3			0		0	16	0	32	24
	0	0	6	4	0	0	14	8	6	9	7	3			0		0	16	0	33	24
	0	0	6	4	0	0	14	8	6	9	7	3			0		0	16	0	33	24
	0	0	6	4	0	0	14	8	6	9	7	4			0		0	16	0	33	24
	0	0	6	4	0	0	14	8	6	9	7	4			0		0	16	0	33	24
	0	0	6	4	0	0	14	8	6	9	7	4			0		0	16	0	34	24
	0	0	6	4	0	0	14	8	6	9	7	4			0		0	16	0	34	25
	0	0	6	4	0	0	14	8	6	10	7	4			0		0	17	0	34	25
	0	0	6	4	0	0	14	8	6	10	7	4			0		0	17	0	34	25
	0	0	6	4	0	0	14	8	6	10	8	4			0		0	17	0	34	25
	0	0	6	4	0	0	14	8	6	10	8	4			0		0	17	0	35	25
	0	0	6	4	0	0	14	8	6	10	8	4			0		0	17	0	35	25
	0	0	6	4	0	0	14	8	6	10	8	4			0		0	17	0	35	25
	0	0	6	4	0	0	14	8	6	10	8	4			0		0	17	0	35	25
	0	0	7	4	0	0	14	8	6	10	8	4			0		0	18	0	35	25
	0	0	7	4	0	0	14	8	6	10	8	4			0		0	18	0	35	25
	0	0	7	4	0	0	14	8	6	10	8	4			0		0	18	0	36	25
	0	0	7	4	0	0	14	9	6	10	8	4			0		0	18	0	36	26
	0	0	7	4	0	0	14	9	6	10	8	4			0		0	18	0	36	26
	0	0	7	4	0	0	14	9	6	10	8	4			0		0	18	0	36	26
	0	0	7	4	0	0	14	9	6	10	8	4			0		0	18	0	36	26
	0	0	7	4	0	0	14	9	6	10	9	4			0		0	18	0	36	26
	0	0	7	4	0	0	14	9	6	10	9	4			0		0	19	0	36	26
	0	0	7	4	0	0	14	9	6	10	9	4			0		0	19	0	36	26
	0	0	7	4	0	0	14	9	6	10	9	4			0		0	19	0	36	26
	0	0	7	4	0	0	14	9	7	10	9	4			0		0	19	0	37	26
	0	0	7	4	0	0	15	9	7	10	9	4			0		0	19	0	37	26
	0	0	7	5	0	0	15	9	7	10	9	4			0		0	19	0	37	26
	0	0	7	5	0	0	15	9	7	10	9	4			0		0	19	0	37	26
	0	0	7	5	0	0	15	9	7	10	9	4			0		0	19	0	37	26
	0	0	7	5	0	0	15	9	7	10	9	4			0		0	20	0	37	26
	0	0	7	5	0	0	15	9	7	10	9	4			0		0	20	0	37	26
	0	0	7	5	0	0	15	9	7	11	9	4			0		0	20	0	37	27
	0	0	7	5	0	0	15	9	7	11	9	4			0		0	20	0	38	27
	0	0	7	5	0	0	15	9	7	11	9	4			0		0	20	0	38	27
	0	0	7	5	0	0	15	9	7	11	9	4			0		0	20	0	38	27
	0	0	7	5	0	0	15	9	7	11	10	4			0		0	20	0	38	27
	0	0	7	5	0	0	15	9	7	11	10	4			0		0	20	0	38	27
	0	0	7	5	0	0	15	9	7	11	10	4			0		0	20	0	39	27
	0	0	7	5	0	0	15	9	7	11	10	4			0		0	20	0	39	28
	0	0	7	5	0	0	15	9	7	11	10	4			0		0	20	0	39	28
	0	0	7	5	0	0	15	9	7	11	10	4			0		0	20	0	39	28
	0	0	7	5	0	0	15	9	7	11	10	4			0		0	21	0	39	28
	0	0	7	5	0	0	15	9	7	11	10	4			0		0	21	0	39	28
	0	0	7	5	0	0	15	9	7	11	10	4			0		0	21	0	40	28
	0	0	7	5	0	0	15	9	7	11	11	4			0		0	21	0	40	28
	0	0	7	5	0	0	15	9	7	11	11	4			0		0	21	0	41	29
	0	0	7	5	0	0	15	10	7	11	11	4			0		0	21	0	41	29
	0	0	7	5	0	0	15	10	7	11	11	5			0		0	21	0	41	29
	0	0	8	5	0	0	15	10	7	11	11	5			0		0	21	0	41	29
	0	0	8	5	0	0	16	10	7	11	12	5			0		0	22	0	41	29
	0	0	8	5	0	0	16	10	7	11	12	5			0		0	22	0	41	29
	0	0	8	5	0	0	16	10	7	11	12	5			0		0	22	0	42	29
	0	0	8	5	0	0	16	10	7	11	12	5			0		0	22	0	42	29
	0	0	8	5	0	0	16	10	7	11	12	5			0		0	22	0	42	29
	0	0	8	5	0	0	16	10	7	11	12	5			0		0	23	0	42	29
	0	0	8	5	0	0	16	10	7	11	12	5			0		0	23	0	42	29
	0	0	8	5	0	0	16	10	7	12	12	5			0		0	23	0	43	30
	0	0	8	5	0	0	16	10	7	12	13	5			0		0	24	0	43	30
	0	0	8	5	0	0	16	10	7	12	14	5			0		0	24	0	43	30
	0	0	8	5	0	0	16	10	7	12	14	5			0		0	24	0	43	30
	0	0	8	5	0	0	16	10	7	12	15	5			0		0	24	0	43	30
	0	0	8	5	0	0	16	10	8	12	15	5			0		0	24	0	43	30
	0	0	8	5	0	0	16	10	8	12	15	5			0		0	24	0	43	30
	0	0	8	5	0	0	16	10	8	12	15	5			0		0	24	0	43	30
	0	0	8	5	0	0	16	10	8	12	15	5			0		0	24	0	43	30
	0	0	8	5	0	0	17	10	8	12	16	5			0		0	25	0	43	30
	0	0	8	5	0	0	17	10	8	12	16	5			0		0	25	0	44	30
	0	0	8	5	0	0	17	10	8	12	16	5			0		0	25	0	44	30
	0	0	8	5	0	0	17	10	8	12	17	6			0		0	25	0	44	30
	0	0	8	5	0	0	17	10	8	12	17	6			0		0	25	0	45	31
	0	0	8	6	0	0	17	10	8	12	17	6			0		0	25	0	45	31
	0	0	8	6	0	0	17	10	8	12	19	6			0		0	25	0	45	31
	0	0	8	6	0	0	17	10	8	12	21	6			0		0	25	0	45	31
	0	0	8	6	0	0	17	10	8	13	21	6			0		0	26	0	45	31
	0	0	8	6	0	0	17	10	9	13	23	6			0		0	26	0	46	31
	0	0	8	6	0	0	17	10	9	13	26	6			0		0	26	0	46	31
	0	0	8	6	1	0	17	11	9	13	26	6			0		0	26	0	46	32
	0	0	8	6	1	0	17	11	9	13	31	6			0		0	26	0	46	32
	0	0	8	6	1	0	17	11	9	13	43	6			0		0	27	0	46	32
	0	0	8	6	1	0	17	11	9	13	43	6			0		0	27	0	46	32
	0	0	8	6	1	0	17	11	9	13	54	6			0		0	27	0	48	32
	0	0	8	6	1	0	17	11	9	13		6			0		0	27	0	48	32
	0	0	8	6	1	0	17	11	9	13		6			0		0	27	0	48	32
	0	0	9	6	1	1	17	11	9	13		6			0		0	28	0	48	32
	0	0	9	6	1	1	17	11	9	13		6			0		0	28	0	48	32
	0	0	9	6	1	1	17	11	9	13		6			0		0	28	0	48	33
	0	0	9	6	1	1	17	11	9	13		6			0		0	28	0	48	33
	0	0	9	6	1	1	18	11	9	14		6			0		0	29	0	49	33
	0	0	9	6	1	1	18	11	9	14		7			0		0	29	0	50	33
	0	0	9	6	1	1	18	11	9	14		7			0		0	29	0	50	33
	0	0	9	6	1	1	18	11	9	14		7			0		0	29	0	50	33
	0	0	9	6	1	1	18	11	9	14		7			0		0	29	0	50	33
	0	0	9	6	1	1	18	11	9	14		7			0		0	29	0	50	34
	0	0	9	6	1	1	18	11	9	14		7			0		0	29	0	50	34
	0	0	9	6	1	1	18	11	10	14		7			0		0	29	0	50	34
	0	0	9	6	1	1	18	11	10	14		7			0		0	29	0	50	34
	0	0	9	6	1	1	18	11	10	14		7			0		0	30	0	51	34
	0	0	9	6	1	1	19	11	10	14		7			0		0	30	0	51	35
	0	0	9	6	1	1	19	11	10	14		7			0		0	30	0	51	35
	0	0	9	6	1	1	19	11	10	14		7			0		0	30	0	51	35
	0	0	9	6	1	1	19	11	10	14		8			0		0	30	0	51	35
	0	0	9	6	1	1	19	11	10	14		8			0		0	31	0	52	35
	0	0	9	6	1	1	19	11	10	14		8			0		0	31	0	52	35
	0	0	9	6	1	1	19	11	10	14		8			0		0	31	0	53	36
	0	0	9	6	1	2	19	11	10	14		8			0		0	31	0	53	36
	0	0	9	6	1	2	19	11	10	14		8			0		0	31	0	53	36
	0	0	10	6	1	2	19	11	10	14		8			0		0	31	0	53	36
	0	0	10	6	1	2	19	11	10	14		8			0		0	32	0	53	37
	0	0	10	6	1	2	20	11	10	14		8			0		0	32	0	54	37
	0	0	10	6	1	2	20	12	10	14		8			0		0	32	0	54	37
	0	0	10	6	1	2	20	12	10	14		8			0		0	32	0	55	37
	0	0	10	7	1	2	20	12	10	14		8			0		0	32	0	55	37
	0	0	10	7	1	2	20	12	10	15		8			0		0	33	0	55	37
	0	0	10	7	1	2	20	12	10	15		8			0		0	33	0	56	38
	0	0	10	7	1	2	20	12	10	15		9			0		0	33	0	57	38
	0	0	10	7	1	2	20	12	10	15		9			0		0	34	0	57	38
	0	0	10	7	1	2	20	12	10	15		9			0		0	34	0	57	38
	0	0	10	7	1	2	20	12	10	15		9			0		0	34	0	57	38
	0	0	10	7	1	2	20	12	11	15		9			0		0	34	0	58	39
	0	0	10	7	1	2	20	12	11	15		9			0		0	34	0	58	39
	0	0	10	7	1	2	20	12	11	15		9			0		0	34	0	59	39
	0	0	10	7	1	2	20	12	11	15		9			0		0	34	0	59	39
	0	0	10	7	1	2	20	12	11	15		9			0		0	35	0	59	39
	0	0	10	7	1	2	21	12	11	16		9			0		0	35	0	60	39
	0	0	10	7	2	2	21	12	11	16		9			0		0	35	0	60	39
	0	0	10	7	2	2	21	12	11	16		9			0		0	35	0	60	39
	0	0	10	7	2	2	21	12	11	16		9			0		0	36	0	62	39
	0	0	10	7	2	2	21	12	11	16		10			0		0	36	0	62	39
	0	0	10	7	2	2	21	13	11	16		10			0		0	36	0	62	39
	0	0	10	7	2	2	21	13	11	16		10			0		0	36	0	64	40
	0	0	11	7	2	2	21	13	11	16		10			0		0	36	0	65	40
	0	0	11	7	2	2	21	13	11	16		10			0		0	36	0	65	40
	0	0	11	7	2	2	21	13	11	16		10			0		0	36	0	66	40
	0	0	11	7	2	2	22	13	11	16		10			0		0	37	0	66	40
	0	0	11	7	2	3	22	13	11	16		11			0		0	37	0	67	40
	0	0	11	7	2	3	22	13	11	16		11			0		0	37	0	68	41
	0	0	11	7	2	3	22	13	11	16		11			0		0	37	0	69	41
	0	0	11	7	2	3	22	13	11	16		11			0		0	37	0	71	41
	0	0	11	7	2	3	22	13	11	16		11			0		0	37	0	71	41
	0	0	11	7	2	3	22	13	11	16		12			0		0	38	0	71	41
	0	0	11	7	2	3	22	13	11	16		12			0		0	39	0	71	41
	0	0	11	7	2	3	22	13	11	16		12			0		0	39	0	72	41
	0	0	11	7	2	3	22	13	11	16		13			0		0	39	0	72	41
	0	0	11	7	2	3	23	13	12	16		13			0		0	39	0	73	41
	0	0	11	8	2	3	23	13	12	16		13			0		0	40	0	74	42
	0	0	11	8	3	3	23	13	12	16		13			0		0	40	0	74	42
	0	0	11	8	3	4	23	13	12	16		13			0		0	40	0	75	42
	0	0	11	8	3	4	23	13	12	16		14			0		0	40	1	76	43
	0	0	11	8	4	4	23	13	12	16		14			0		0	40	1	79	43
	0	0	11	8	4	4	23	13	12	16		16			0		0	40	1	79	43
	0	0	11	8		4	23	13	12	16		16			0		0	40	1	79	43
	0	0	11	8		4	23	14	12	16		18			0		0	40	1	80	44
	0	0	11	8		4	23	14	12	16		19			0		0	41	1	81	44
	0	0	11	8		4	23	14	12	16		21			0		0	41	1	83	44
	0	0	11	8		4	23	14	12	17		32			0		0	41	1	84	44
	0	0	11	8		4	24	14	12	17		36			0		0	42	1	84	44
	0	0	11	8		4	24	14	12	17		48			0		0	42	1	85	44
	0	0	11	8		4	24	14	12	17		84			0		0	43	1	85	44
	0	1	11	8		5	24	14	12	17		974			0		0	43	1	86	45
	0	1	11	8		5	24	14	12	17					0		0	43	1	87	45
	0	1	12	8		5	24	14	12	17					0		0	44	1	89	45
	0	1	12	8		5	24	14	13	17					0		0	44	1	89	45
	0	1	12	8		6	25	14	13	17					0		0	44	1	91	46
	0	1	12	8		6	25	14	13	17					0		1	45	1	93	46
	0	1	12	8		6	25	14	13	17					0		1	45	1	97	47
	0	1	12	8		6	25	14	13	17					0		1	45	1	99	47
	0	1	12	8		7	25	14	13	17					0		1	46	1	104	47
	0	1	12	8		7	25	14	13	17					0		1	46	1	104	47
	0	1	12	8		7	25	14	13	17					0		1	47	1	106	47
	0	1	12	8		8	25	14	13	17					0		1	48	1	106	47
	0	1	12	8		8	25	14	13	17					0		1	48	1	109	48
	0	1	12	8		9	25	14	13	17					0		1	49	1	109	48
	0	1	12	8			25	14	13	17					0		1	52	1	112	49
	0	1	12	8			26	14	13	17					0		1	53	1	116	49
	0	1	12	8			26	14	13	17					0		1	53	1	116	49
	0	1	12	8			26	14	13	17					0		1	53	1	119	49
	0	1	12	9			26	15	13	17					0		1	54	1	120	49
	0	1	12	9			26	15	14	18					0		1	55	1	129	49
	0	1	12	9			26	15	14	18					0		1	55	1	130	49
	0	1	12	9			26	15	14	18					0		1	56	1	138	50
	0	1	13	9			26	15	14	18					0		1	56	1	141	50
	0	1	13	9			26	15	14	18					1		1	57	1	143	51
	0	1	13	9			26	15	14	18					1		1	57	1		52
	0	1	13	9			27	15	14	18					1		1	58	1		53
	0	1	13	9			27	15	14	18					1		1	58	1		53
	0	1	13	9			27	15	14	18					1		1	59	1		54
	0	1	13	9			27	15	14	18					1		1	61	1		55
	0	1	13	9			27	15	14	18					1		1	62	1		56
	0	1	13	9			27	15	14	18					1		1	63	1		56
	0	1	13	9			27	15	14	18					1		1	64	1		57
	0	1	13	10			27	15	14	18					1		1	64	1		57
	0	1	13	10			27	15	15	18					1		1	66	1		58
	0	1	13	10			28	15	15	18					1		1	67	1		59
	0	1	13	10			28	15	15	18					1		1	67	1		60
	0	1	13	10			28	15	15	18					1		1	67	1		63
	0	1	13	10			28	15	15	19					1		1	70	1		65
	0	1	13	10			28	15	15	19					1		1	72	1		66
	0	1	13	10			28	15	15	19					1		1	75	1		66
	0	1	13	10			28	15	15	19					1		1	77	1		67
	0	1	13	10			28	15	15	19					1		1	78	1		68
	0	1	13	10			28	15	15	19					1		1	82	1		69
	0	1	13	10			28	15	16	19					1		1	84	1		70
	0	1	13	10			29	15	16	19					1		1	95	2		71
	0	1	14	10			29	15	16	19					1		1	98	2		72
	0	1	14	10			29	15	16	20					1		1	113	2		72
	0	1	14	10			29	16	16	20					1		1	117	2		72
	0	1	14	10			29	16	16	20					1		1	119	2		74
	0	1	14	11			29	16	17	20					1		1	138	2		74
	0	1	14	11			29	16	17	20					1		1	141	2		76
	0	1	14	11			29	16	17	20					1		1		2		77
	0	1	14	11			29	16	17	20					1		1		2		80
	0	1	14	11			29	16	17	20					1		1		2		83
	0	1	14	11			30	16	17	20					1		1		2		90
	0	1	14	11			30	16	17	20					2		1		2		95
	0	1	14	11			30	16	17	20					2		1		2		97
	0	1	14	11			30	16	17	20					2		2		2		98
	0	1	14	11			30	16	18	21					2		2		2		101
	0	1	14	11			31	16	19	21					2		2		2		105
	0	1	14	11			31	16	19	21					3		2		2		107
	0	1	14	11			32	17	19	21					3		2		2		114
	0	1	15	12			32	17	19	21					5		2		2		123
	0	1	15	12			32	17	20	21					6		2		2		128
	0	1	15	12			33	17	22	21					6		2		2		129
	0	1	15	12			33	17	22	21					7		2		2		129
	0	1	15	12			33	17	22	21					7		2		2		136
	0	1	15	12			33	17	23	21					7		2		2
	0	1	15	12			34	17	23	21					10		2		2
	0	1	15	13			34	17	23	21					12		2		3
	0	1	15	13			34	18	24	21					14		2		3
	0	1	15	13			34	18	24	21					47		2		3
	0	1	15	13			34	18	26	21					308		3		3
	0	1	15	13			34	18	26	21							3		3
	0	1	15	13			34	18	28	21							3		4
	0	1	15	13			34	18	29	22							3		4
	0	1	15	13			35	19	34	22							3		4
	0	1	16	13			36	19	38	22							3		5
	0	1	16	13			37	19	41	22							3		5
	0	1	16	13			37	19	43	22							3		5
	0	1	16	14			37	19	44	22							3		6
	0	1	16	14			37	19	45	22							3		7
	0	1	16	14			37	19	47	22							3		11
	0	1	16	14			38	19	50	22							3		13
	0	1	16	14			38	19	53	22							3		15
	0	1	16	14			38	19	53	22							3		22
	0	1	16	14			38	20	56	22							3		24
	0	1	16	14			38	20	56	22							3
	0	1	16	15			38	20	60	22							4
	0	1	17	15			39	20	68	22							4
	0	1	17	15			39	20	317	22							4
	0	1	17	15			39	20		22							4
	0	1	17	15			39	20		22							4
	0	1	17	16			39	20		22							4
	0	1	17	16			40	21		23							4
	1	1	17	16			40	21		23							4
	1	1	17	16			41	21		23							4
	1	1	17	17			41	21		23							5
	1	1	17	18			41	21		23							5
	1	1	17	18			42	22		23							6
	1	1	17	18			43	22		23							6
	1	1	17	18			43	22		23							6
	1	1	17	18			43	22		23							6
	1	1	18	18			45	22		23							7
	1	1	18	18			46	22		23							7
	1	1	18	19			46	23		23							7
	1	1	18	19			47	24		23							7
	1	1	18	20			47	24		24							8
	1	1	19	21			47	24		24							8
	1	2	19	22			50	24		24							8
	1	2	19	24			50	24		24							8
	1	2	19	27			52	25		24							9
	1	2	19	27			53	25		24							9
	1	2	19	28			53	25		24							9
	1	2	19	29			53	25		24							10
	1	2	20	31			55	25		24							10
	1	2	20	35			56	26		24							11
	1	2	20	39			59	26		24							11
	1	2	21	43			63	26		24							12
	1	2	21	50			66	26		24							17
	2	2	21	59			67	26		24							17
	2	2	21	69			71	26		25							18
	2	2	22				73	27		25							19
	3	2	22				79	27		25							20
		2	22				79	27		25							23
		2	22				80	29		25							23
		2	22				104	29		25							24
		2	22				114	30		25							29
		2	22				118	31		25							46
		2	22				217	32		25							46
		2	23					32		25							62
		2	23					34		25
		2	23					35		26
		2	23					35		26
		2	23					37		26
		2	24					38		26
		2	24					39		26
		2	24					40		26
		2	25					40		26
		2	26					40		26
		2	26					42		26
		2	26					50		26
		2	26					51		26
		2	26					61		26
		2	26					117		26
		3	26							27
		3	27							27
		3	27							27
		3	28							27
		3	28							27
		3	30							27
		3	30							27
		3	30							27
		3	31							27
		3	31							28
		3	32							28
		3	32							28
		4	32							28
		4	37							28
		4	38							28
		4	38							29
		4	51							29
		5	64							29
		6	90							30
		6								30
		6								30
		7								31
		9								31
										31
										31
										31
										31
										31
										31
										31
										31
										31
										32
										32
										32
										32
										32
										32
										32
										33
										33
										33
										33
										33
										33
										34
										34
										34
										34
										34
										34
										34
										35
										35
										35
										35
										35
										35
										35
										35
										35
										35
										36
										36
										37
										37
										37
										37
										37
										38
										38
										38
										38
										39
										39
										39
										39
										39
										39
										39
										39
										40
										40
										40
										40
										40
										41
										41
										41
										41
										41
										41
										41
										41
										41
										41
										42
										42
										43
										43
										43
										43
										43
										44
										44
										44
										44
										44
										45
										46
										46
										46
										47
										48
										49
										49
										49
										50
										50
										50
										51
										51
										51
										52
										52
										52
										53
										53
										53
										53
										53
										54
										56
										57
										58
										60
										61
										62
										62
										62
										63
										65
										66
										67
										68
										70
										70
										78
										91
										92
										94
										95
										111
										128
										131
										136
										137
										231

## Sheet: Figure 4a
Figure 3b
Squared coefficient of variation and Fano factor for suf expression
		Mutant / condition	WT	WT + H2O2	WT + BP	WT + BP + H2O2	doxyR	doxyR + H2O2	doxyR + BP	doxyR + BP + H2O2	dfur	dfur + H2O2	dfur + BP	dfur + BP + H2O2
	CV^2	Mean	18.4963	3.93324	0.755151	1.21616	4.96964	5.0809	0.550579	0.636198	1.04242	0.842461	1.0534	2.26114
		s.d.	4.01045	0.467176	0.120933	0.201679	0.674604	0.622975	0.0671365	0.14367	0.125934	0.0816682	0.199742	0.726784
	Fano	Mean	1.28604	2.03672	7.29456	7.71897	1.4895	3.41855	10.7809	7.3275	9.19624	16.6635	6.48499	9.61449
		s.d.	0.160802	0.260757	1.29049	1.509	0.130102	0.289949	1.52548	1.8197	1.36699	1.8986	1.45596	3.67446
	⟨sufABCD mRNAs⟩		0.0695297	0.517824	9.65974	6.34702	0.29972	0.672823	19.581	11.5176	8.82198	19.7796	6.15625	4.25205

## Sheet: Figure 4b
Figure 3c
Estimated parameters and 95% credible intervals
		Mutant / condition	WT	WT + H2O2	WT + BP	WT + BP + H2O2	doxyR	doxyR + H2O2	doxyR + BP	doxyR + BP + H2O2	dfur	dfur + H2O2	dfur + BP	dfur + BP + H2O2
	Repression, ω	MAP	0.735542	0.0941629	0.0543888	0.0350544	0.561997	0.7177	0.000482537	0.0131639	0.0221501	0.000774689	0.0280698	0.011067
		Min	0.642758	0.0941629	0.019763	0.0335462	0.379856	0.0618217	0.000482537	0.011108	0.0218746	0.000774689	0.0279791	0.011067
		Max	0.141827	0.24972	0.0287453	0.0310477	0.137946	0.0616854	0.00607864	0.0166398	0.021954	0.00766549	0.0403136	0.0628933
	Burst frequency, λ	MAP	0.523113	0.752395	2.46747	1.64697	1.29433	3.61388	2.87741	3.00507	1.83899	1.57438	1.93206	1.11637
		Min	0.523113	0.321775	0.415899	0.312685	1.10913	2.6284	0.331326	0.437741	0.289494	0.155523	0.436271	0.24425
		Max	5.48635	0.865004	0.411344	0.384627	8.21756	6.21431	0.467692	0.448809	0.343727	0.190407	0.58256	0.284016
	Burst size, K/ν	MAP	0.0612242	0.707275	4.11527	3.88513	0.104185	0.522445	6.7632	3.83105	4.75578	12.4912	3.07139	3.81593
		Min	0.0612242	0.322322	0.654114	0.714837	0.0726466	0.34347	1.00515	0.522023	0.721824	1.60453	0.666841	0.779435
		Max	0.384135	0.387745	0.787955	0.924181	0.462285	0.751853	0.939064	0.710191	0.982394	1.71321	1.01523	1.0728

## Sheet: Figure 6a
Figure 4b
Squared coefficient of variation and Fano factor for psp expression
		Mutant / condition	WT	WT + pIV	PspF low	PspF high	PspF T86S	PspF W56A	PspF T86S & W56A
	CV^2	Mean	44.4373	1.74169	13.921	0.997047	13.9633	0.56275	0.584927
		s.d.	15.7455	0.347012	2.43952	0.0972711	2.69836	0.0430083	0.0537421
	Fano	Mean	17.1851	15.3993	19.2256	21.6786	7.56859	20.4847	16.8898
		s.d.	8.0381	3.53235	4.39072	2.36853	2.01979	1.68675	1.79207
	⟨pspABC mRNAs⟩		0.386728	8.84158	1.38105	21.7428	0.542035	36.401	28.875

## Sheet: Figure 6b
Figure 4c
Estimated parameters and 95% credible intervals
		Mutant / condition	WT	WT + pIV	PspF low	PspF high	PspF T86S	PspF W56A	PspF T86S & W56A
	Repression, ω	MAP	0.215859	0.122485	0.0617075	0.0919329	0.0711331	0.0456334	0.0181925
		Min	0.215818	0.103779	0.0616895	0.0344811	0.0711299	0.0167095	0.0105503
		Max	0.474181	0.0830341	0.366069	0.0309949	0.373502	0.0279221	0.0177335
	Burst frequency, λ	MAP	0.0733751	0.756093	0.125486	1.37688	0.195816	2.26882	2.20952
		Min	0.0370761	0.244867	0.0349853	0.232542	0.0735354	0.305238	0.272982
		Max	0.137993	0.310797	0.0911196	0.236825	0.157057	0.359907	0.386472
	Burst size, K/ν	MAP	5.50914	12.652	11.2357	17.1994	3.02302	16.578	12.8415
		Min	2.31841	3.89403	3.35102	2.98903	1.13522	2.45828	1.79767
		Max	4.80155	5.12166	5.24863	3.52582	1.5158	2.91902	2.20245

## Sheet: Supplementary Figure 6
Figure SX
Suf distributions from the models and data for copy numbners 0 to 150 per cell.
		MODELS													DATA
	mRNA copy number per cell	WT	WT + H2O2	WT + BP	WT + BP + H2O2	doxyR	doxyR + H2O2	doxyR + BP	doxyR + BP + H2O2	dfur	dfur + H2O2	dfur + BP	dfur + BP + H2O2		WT	WT + BP	WT + H2O2	WT + H2O2 +BP	doxyR	doxyR + H2O2	doxyR + BP	doxyR + H2O2 +BP	dfur	dfur + H2O2	dfur + BP	dfur + H2O2 +BP
	0	0.991665	0.695585	0.0704047	0.104241	0.947606	0.77668	0.00319815	0.0217869	0.0609902	0.017317	0.0918627	0.180286		0.940695	0.073724	0.684803	0.0985626	0.792717	0.765172	0.00607287	0.0215686	0.0549451	0.0104948	0.0833333	0.180822
	1	0.00795632	0.189953	0.0319503	0.0909439	0.0467872	0.0749445	0.00681134	0.0205612	0.0590662	0.0241189	0.0931519	0.150055		0.0511247	0.0170132	0.204503	0.0533881	0.134454	0.055409	0.00202429	0.00784314	0.0241758	0.0134933	0.0520833	0.128767
	2	0.000359818	0.0698662	0.044785	0.0960637	0.0050314	0.0607914	0.0115109	0.0326712	0.0693349	0.028751	0.103213	0.126126		0.00613497	0.0415879	0.0675422	0.0903491	0.0588235	0.0791557	0.00404858	0.0137255	0.0373626	0.0224888	0.0625	0.123288
	3	1.79708e-05	0.0269077	0.0539196	0.0932046	0.00051793	0.0399991	0.0163132	0.0432504	0.0733714	0.0317237	0.102242	0.104069		0.00204499	0.0529301	0.0225141	0.119097	0.00840336	0.0316623	0.0101215	0.0490196	0.0967033	0.0554723	0.138889	0.139726
	4	9.39947e-07	0.0105961	0.0595864	0.08642	5.21245e-05	0.0232548	0.0208943	0.051521	0.0734007	0.0335976	0.0952791	0.0850687			0.0604915	0.00938086	0.117043	0.00560224	0.0316623	0.0202429	0.045098	0.105495	0.0314843	0.142361	0.123288
	5	5.0494e-08	0.00422773	0.0623139	0.077898	5.17391e-06	0.0124513	0.0250522	0.0572746	0.0708838	0.0346886	0.0854342	0.069144			0.0793951	0.00187617	0.0903491		0.0105541	0.01417	0.0705882	0.0923077	0.0374813	0.125	0.0575342
	6	2.76021e-09	0.00170147	0.062702	0.0688757	5.08807e-07	0.00628533	0.0286709	0.0606334	0.0668138	0.0351999	0.0746005	0.0559872			0.0907372	0.00562852	0.0841889		0.0105541	0.0323887	0.0607843	0.0967033	0.047976	0.0798611	0.0547945
	7	1.52745e-10	0.000688977	0.0613212	0.0600515	4.97023e-08	0.00303525	0.0316952	0.0618924	0.0618739	0.035273	0.0638893	0.0452108			0.0661626	0.00187617	0.0677618		0.00791557	0.0465587	0.0568627	0.0813187	0.0284858	0.0625	0.0328767
	8	8.5299e-12	0.000280266	0.0586717	0.0518042	4.83064e-09	0.00141594	0.0341122	0.0614191	0.0565326	0.0350112	0.0539123	0.0364339			0.0661626	0	0.0657084		0.00527704	0.0607287	0.111765	0.0285714	0.0389805	0.0416667	0.0383562
	9	4.79699e-13	0.000114413	0.0551698	0.044318	4.67645e-10	0.00064246	0.0359381	0.0595922	0.0511076	0.0344927	0.0449659	0.0293142			0.0434783	0.00187617	0.0287474		0.00263852	0.0425101	0.0588235	0.043956	0.0329835	0.0520833	0.0356164
	10	2.71279e-14	4.68388e-05	0.0511497	0.0376594	4.51284e-11	0.000284945	0.0372084	0.0567663	0.0458092	0.0337781	0.0371522	0.0235557			0.0453686		0.0349076			0.0506073	0.0588235	0.0527473	0.0374813	0.03125	0.0191781
	11	1.54112e-15	1.92194e-05	0.0468708	0.0318244	4.34364e-12	0.000123998	0.0379699	0.0532533	0.0407712	0.0329148	0.0304583	0.0189085			0.0567108		0.026694			0.0526316	0.0647059	0.0549451	0.0374813	0.0173611	0.0136986
	12	8.78809e-17	7.9014e-06	0.0425286	0.026769	4.17171e-13	5.30966e-05	0.0382763	0.0493158	0.036073	0.031941	0.0248079	0.015165			0.0378072		0.0143737			0.0688259	0.0372549	0.0395604	0.0254873	0.0277778	0.00821918
	13	5.02727e-18	3.25366e-06	0.0382652	0.0224281	3.9992e-14	2.24233e-05	0.0381836	0.0451666	0.0317557	0.0308871	0.0200937	0.0121536			0.0434783		0.0225873			0.0587045	0.045098	0.0351648	0.0209895	0.00347222	0.0136986
	14	2.8837e-19	1.34166e-06	0.0341798	0.0187274	3.82776e-15	9.35642e-06	0.0377478	0.0409716	0.0278341	0.0297777	0.0161976	0.00973401			0.0321361		0.0164271			0.048583	0.0490196	0.0307692	0.0374813	0.00694444	0.00547945
	15	1.65801e-20	5.53903e-07	0.0303374	0.0155914	3.65864e-16	3.86313e-06	0.0370228	0.0368558	0.0243048	0.0286328	0.0130026	0.00779184			0.0283554		0.0102669			0.0323887	0.0568627	0.021978	0.0164918	0.0173611	0
	16	9.55246e-22	2.28918e-07	0.026777	0.0129469	3.49279e-17	1.58024e-06	0.0360593	0.0329091	0.0211528	0.0274683	0.0103996	0.00623419			0.0226843		0.00821355			0.0445344	0.027451	0.0131868	0.0464768	0.0104167	0.00547945
	17	5.5135e-23	9.46953e-08	0.0235177	0.0107264	3.33092e-18	6.41067e-07	0.0349039	0.0291926	0.0183555	0.0262976	0.00829084	0.0049858			0.026465		0.00205339			0.0202429	0.0176471	0.0197802	0.0344828	0.0104167	0
	18	3.18739e-24	3.92042e-08	0.0205639	0.00886864	3.17354e-19	2.58141e-07	0.0335989	0.025744	0.0158866	0.025131	0.00659056	0.0039859			0.0094518		0.0143737			0.0222672	0.0117647	0.0021978	0.0269865	0	0.00273973
	19	1.84529e-25	1.62426e-08	0.0179098	0.00731923	3.02104e-20	1.03253e-07	0.0321819	0.0225831	0.0137175	0.0239771	0.0052254	0.00318545			0.0132325		0.00410678			0.0303644	0.0196078	0.00879121	0.0134933	0.00347222	0.00273973
	20	1.06968e-26	6.73388e-09	0.0155423	0.00603058	2.87367e-21	4.105e-08	0.030686	0.0197157	0.0118196	0.0228426	0.00413333	0.00254497			0.00567108		0.00205339			0.0202429	0.0156863	0.0021978	0.017991	0	0
	21	6.20791e-28	2.79341e-09	0.0134438	0.00496139	2.7316e-22	1.62303e-08	0.0291401	0.0171377	0.0101647	0.0217328	0.00326256	0.00203271			0.00756144		0.00205339			0.0202429	0.00980392	0	0.0254873	0.00694444	0.00273973
	22	3.60659e-29	1.15942e-09	0.0115942	0.00407622	2.59493e-23	6.38486e-09	0.0275689	0.0148378	0.00872623	0.0206519	0.00257026	0.00162315			0.0151229		0.00205339			0.0242915	0.0117647	0.00659341	0.0284858	0	0
	23	2.09733e-30	4.81458e-10	0.00997185	0.00334482	2.46368e-24	2.50014e-09	0.0259932	0.0127998	0.00747938	0.0196031	0.00202129	0.00129581			0.0094518		0			0.01417	0.00196078	0.00659341	0.0194903	0.00347222	0
	24	1.22073e-31	2.0002e-10	0.00855508	0.00274152	2.33784e-25	9.74828e-10	0.0244305	0.0110049	0.00640128	0.0185887	0.00158699	0.00103427			0.00567108		0.00205339			0.0222672	0.00980392	0.0043956	0.0209895	0	0
	25	7.11088e-33	8.31327e-11	0.00732269	0.00224468	2.21735e-26	3.78601e-10	0.0228951	0.00943254	0.00547118	0.0176103	0.00124414	0.000825363			0.00189036		0			0.0202429	0.00980392	0	0.0164918	0	0
	26	4.14527e-34	3.45649e-11	0.00625446	0.0018361	2.10212e-27	1.46505e-10	0.0213986	0.00806172	0.00467039	0.0166689	0.00097401	0.000658532			0.0132325		0			0.0182186	0.0117647	0.0043956	0.0194903	0.00694444	0
	27	2.41815e-35	1.43766e-11	0.00533149	0.00150053	1.99206e-28	5.65001e-11	0.01995	0.00687186	0.00398218	0.0157653	0.000761555	0.000525336			0.00378072		0.00410678			0.0202429	0.00588235	0	0.0134933	0	0
	28	1.41153e-36	5.9816e-12	0.00453636	0.00122527	1.88704e-29	2.17208e-11	0.0185563	0.00584314	0.00339174	0.0148995	0.000594732	0.000419016			0.00378072		0.00205339			0.0202429	0	0.0021978	0.0089955	0	0
	29	8.2444e-38	2.48951e-12	0.00385318	0.00099973	1.78691e-30	8.32572e-12	0.0172225	0.00495698	0.00288594	0.0140716	0.000463936	0.000334166			0		0.00205339			0.0101215	0.00392157	0.0021978	0.00449775	0	0
	30	4.81802e-39	1.03642e-12	0.00326764	0.000815109	1.69153e-31	3.18251e-12	0.0159522	0.00419615	0.00245327	0.013281	0.00036153	0.000266462			0.00567108		0			0.00404858	0.00196078	0	0.00449775	0	0
	31	2.81712e-40	4.3159e-13	0.00276691	0.00066413	1.60073e-32	1.21337e-12	0.0147476	0.00354491	0.00208363	0.0125272	0.000281454	0.000212449			0.00378072		0.00205339			0.00607287	0.00196078	0	0.0164918	0.00347222	0
	32	1.64798e-41	1.7977e-13	0.0023396	0.00054077	1.51437e-33	4.61486e-13	0.0136096	0.00298907	0.00176823	0.0118096	0.000218915	0.000169365			0.00567108		0			0.00809717	0.00392157	0	0.0104948	0	0.00273973
	33	9.64496e-43	7.48974e-14	0.00197565	0.00044006	1.43227e-34	1.75118e-13	0.0125383	0.00251587	0.00149942	0.011127	0.000170126	0.000135004			0		0			0.0161943	0	0	0.0089955	0	0
	34	5.64722e-44	3.12113e-14	0.00166623	0.000357903	1.35426e-35	6.63076e-14	0.011533	0.00211402	0.00127054	0.0104787	0.000132103	0.000107602			0		0			0.00202429	0.00196078	0.0021978	0.0104948	0	0
	35	3.30785e-45	1.30092e-14	0.00140361	0.000290928	1.2802e-36	2.50559e-14	0.0105925	0.00177353	0.00107586	0.00986345	0.000102501	8.57543e-05			0		0.00205339			0.00202429	0.00392157	0	0.0149925	0	0
	36	1.93831e-46	5.4234e-15	0.00118106	0.000236368	1.2099e-37	9.44968e-15	0.00971493	0.00148564	0.000910412	0.00928016	7.94742e-05	6.83361e-05			0		0			0.0101215	0	0	0.0029985	0	0.00273973
	37	1.13621e-47	2.26139e-15	0.000992746	0.000191948	1.14321e-38	3.55737e-15	0.00889813	0.00124271	0.000769936	0.00872765	6.15785e-05	5.4451e-05			0.00189036		0			0.0121457	0.00196078	0	0.00749625	0	0
	38	6.66258e-49	9.43098e-16	0.000833619	0.000155805	1.07997e-39	1.33686e-15	0.00813964	0.00103809	0.000650755	0.00820474	4.76817e-05	4.33837e-05			0.00378072		0			0.0101215	0.00196078	0.0021978	0.005997	0	0
	39	3.90812e-50	3.93378e-16	0.000699331	0.000126414	1.02003e-40	5.01563e-16	0.00743682	0.000866054	0.000549718	0.00771021	3.68984e-05	3.45631e-05			0		0.00205339			0.00404858	0.00196078	0	0.011994	0	0
	40	2.29313e-51	1.6411e-16	0.000586144	0.000102525	9.6324e-42	1.87881e-16	0.00678688	0.000721644	0.000464124	0.00724286	2.8537e-05	2.75338e-05			0		0			0.00607287	0.00588235	0	0.00749625	0	0
	41	1.34591e-52	6.84736e-17	0.000490852	8.31182e-05	9.09447e-43	7.02733e-17	0.00618697	0.000600613	0.000391661	0.00680149	2.20582e-05	2.19326e-05			0		0			0.00202429	0	0.0021978	0.0149925	0	0
	42	7.9018e-54	2.85743e-17	0.000410714	6.73599e-05	8.58512e-44	2.62468e-17	0.00563421	0.000499326	0.000330353	0.00638492	1.70412e-05	1.74697e-05			0		0			0.00607287	0.00196078	0	0.0029985	0	0
	43	4.64036e-55	1.19258e-17	0.00034339	5.457e-05	8.10298e-45	9.78976e-18	0.00512573	0.00041468	0.000278516	0.00599198	1.31587e-05	1.39139e-05			0		0.00205339			0	0	0.0021978	0.00749625	0.00694444	0
	44	2.72576e-56	4.97802e-18	0.000286886	4.41937e-05	7.64674e-46	3.64671e-18	0.0046587	0.000344035	0.00023471	0.00562153	1.01558e-05	1.10813e-05			0		0			0.00202429	0	0.0021978	0.00749625	0	0
	45	1.60151e-57	2.07817e-18	0.000239508	3.57789e-05	7.21513e-47	1.35671e-18	0.00423038	0.000285148	0.000197712	0.00527248	7.83459e-06	8.82478e-06			0		0			0.00404858	0	0.0021978	0.00149925	0	0
	46	9.4118e-59	8.67673e-19	0.000199817	2.89574e-05	6.80691e-48	5.04146e-19	0.00383809	0.000236121	0.00016648	0.00494375	6.04125e-06	7.02738e-06			0		0			0.00607287	0	0	0.00449775	0	0
	47	5.53239e-60	3.62312e-19	0.000166593	2.34295e-05	6.42092e-49	1.87123e-19	0.00347928	0.000195351	0.000140128	0.00463429	4.65643e-06	5.59577e-06			0		0			0	0	0.0021978	0.00149925	0	0
	48	3.25271e-61	1.51306e-19	0.000138807	1.89515e-05	6.05604e-50	6.93782e-20	0.00315148	0.000161482	0.000117904	0.00434312	3.5876e-06	4.45558e-06			0		0			0	0	0	0.00149925	0	0.00273973
	49	1.91279e-62	6.3194e-20	0.000115584	1.53253e-05	5.71118e-51	2.56956e-20	0.00285238	0.000133376	9.917e-05	0.00406926	2.76303e-06	3.54753e-06			0		0			0.00404858	0	0	0.00449775	0	0
	50	1.12506e-63	2.63961e-20	9.61914e-05	1.23896e-05	5.38531e-52	9.50728e-21	0.00257976	0.000110075	8.33847e-05	0.00381178	2.12719e-06	2.82442e-06			0		0.00205339			0	0.00196078	0.0021978	0.00449775	0	0
	51	6.61855e-65	1.10267e-20	8.00073e-05	1.00138e-05	5.07746e-53	3.51422e-21	0.00233153	9.07761e-05	7.00892e-05	0.0035698	1.63708e-06	2.24859e-06			0.00189036		0			0.00202429	0.00196078	0	0.00449775	0	0
	52	3.89431e-66	4.60674e-21	6.65105e-05	8.09164e-06	4.78667e-54	1.29776e-21	0.00210576	7.48064e-05	5.88954e-05	0.00334246	1.25946e-06	1.79009e-06			0		0			0.00607287	0	0	0.00449775	0	0
	53	2.29179e-67	1.92477e-21	5.52618e-05	6.53691e-06	4.51206e-55	4.78816e-22	0.00190059	6.1603e-05	4.94745e-05	0.00312896	9.68619e-07	1.42501e-06			0		0			0	0	0.0043956	0.00749625	0	0
	54	1.34893e-68	8.04274e-22	4.58927e-05	5.27973e-06	4.25277e-56	1.76508e-22	0.00171433	5.06957e-05	4.15485e-05	0.00292851	7.44704e-07	1.13435e-06			0		0			0.00202429	0	0	0.00149925	0.00347222	0
	55	7.94105e-70	3.36097e-22	3.80937e-05	4.26341e-06	4.00798e-57	6.50122e-23	0.00154538	4.16925e-05	3.48826e-05	0.00274038	5.72374e-07	9.02935e-07			0		0			0.00202429	0	0	0		0
	56	4.67555e-71	1.40462e-22	3.16054e-05	3.44202e-06	3.77693e-58	2.39262e-23	0.00139226	3.42667e-05	2.92783e-05	0.00256386	4.39792e-07	7.18705e-07			0		0			0	0	0.0043956	0.00149925		0
	57	2.75329e-72	5.87069e-23	2.62104e-05	2.77831e-06	3.55887e-59	8.79858e-24	0.00125359	2.81464e-05	2.45681e-05	0.00239829	3.37824e-07	5.72043e-07			0		0			0	0	0	0.00149925		0
	58	1.62157e-73	2.45387e-23	2.1727e-05	2.24216e-06	3.3531e-60	3.23313e-24	0.00112812	2.31057e-05	2.06104e-05	0.00224302	2.59425e-07	4.55294e-07			0		0			0.00202429	0	0	0.00149925		0
	59	9.5517e-75	1.02576e-23	1.80029e-05	1.80913e-06	3.15896e-61	1.18718e-24	0.00101466	1.89569e-05	1.72861e-05	0.00209745	1.99167e-07	3.6236e-07			0		0.00205339			0	0	0	0		0
	60	5.62709e-76	4.28814e-24	1.49111e-05	1.45946e-06	2.97581e-62	4.35613e-25	0.00091215	1.55446e-05	1.44946e-05	0.00196102	1.52866e-07	2.88386e-07			0		0			0	0	0.0021978	0.00149925		0
	61	3.31546e-77	1.79276e-24	1.23455e-05	1.17718e-06	2.80305e-63	1.59731e-25	0.000819586	1.27398e-05	1.21512e-05	0.00183318	1.17299e-07	2.29506e-07			0		0			0	0.00196078	0	0.00149925		0
	62	1.95371e-78	7.49556e-25	1.02174e-05	9.49331e-07	2.64012e-64	5.85315e-26	0.00073606	1.04357e-05	1.01844e-05	0.00171341	8.99858e-08	1.82642e-07			0		0			0.00202429	0	0	0.00449775		0
	63	1.15141e-79	3.13411e-25	8.4531e-06	7.65458e-07	2.48648e-65	2.14344e-26	0.000660738	8.54404e-06	8.53413e-06	0.00160123	6.90161e-08	1.45343e-07			0		0			0	0	0	0.00149925		0
	64	6.78656e-81	1.31054e-25	6.99094e-06	6.17101e-07	2.34161e-66	7.84444e-27	0.000592856	6.99192e-06	7.14981e-06	0.00149619	5.2921e-08	1.15658e-07			0.00189036		0			0	0	0	0		0
	65	4.00056e-82	5.48041e-26	5.77969e-06	4.97422e-07	2.20502e-67	2.86913e-27	0.000531714	5.71909e-06	5.98885e-06	0.00139785	4.05705e-08	9.20333e-08			0		0			0.00202429	0	0	0.00149925		0
	66	2.35852e-83	2.29193e-26	4.77671e-06	4.00893e-07	2.07625e-68	1.04878e-27	0.000476676	4.67585e-06	5.01543e-06	0.0013058	3.10956e-08	7.32323e-08			0		0			0.00202429	0	0	0.00149925		0
	67	1.39062e-84	9.58546e-27	3.9465e-06	3.23049e-07	1.95488e-69	3.83153e-28	0.000427158	3.82122e-06	4.19944e-06	0.00121965	2.38285e-08	5.82705e-08			0		0			0	0	0	0.00149925		0
	68	8.20011e-86	4.00912e-27	3.25956e-06	2.60284e-07	1.84049e-70	1.39901e-28	0.00038263	3.12147e-06	3.51557e-06	0.00113904	1.82561e-08	4.63643e-08			0		0			0	0	0.0021978	0.00149925		0
	69	4.83589e-87	1.6769e-27	2.69136e-06	2.09685e-07	1.73268e-71	5.10545e-29	0.000342611	2.5488e-06	2.94255e-06	0.00106363	1.39841e-08	3.68899e-08			0		0.00205339			0	0		0		0
	70	2.85218e-88	7.01437e-28	2.22155e-06	1.689e-07	1.63108e-72	1.86218e-29	0.000306661	2.08035e-06	2.4625e-06	0.000993099	1.07097e-08	2.93509e-08			0					0.00202429	0		0.0029985		0
	71	1.68236e-89	2.93421e-28	1.83322e-06	1.3603e-07	1.53535e-73	6.78875e-30	0.000274383	1.69733e-06	2.06043e-06	0.000927137	8.20048e-09	2.33521e-08			0					0	0		0		0
	72	9.92434e-91	1.22748e-28	1.51235e-06	1.09544e-07	1.44516e-74	2.47368e-30	0.000245414	1.38431e-06	1.72372e-06	0.00086546	6.27803e-09	1.85789e-08			0					0.00202429	0		0		0
	73	5.85497e-92	5.13523e-29	1.24729e-06	8.82037e-08	1.36019e-75	9.00923e-31	0.000219427	1.12859e-06	1.44181e-06	0.000807798	4.80543e-09	1.4781e-08			0					0	0		0		0
	74	3.4545e-93	2.14844e-29	1.02842e-06	7.10124e-08	1.28015e-76	3.27967e-31	0.000196126	9.19777e-07	1.20582e-06	0.000753898	3.67762e-09	1.17592e-08			0					0	0		0		0
	75	2.03838e-94	8.98893e-30	8.47735e-07	5.71651e-08	1.20475e-77	1.19337e-31	0.000175241	7.49336e-07	1.00831e-06	0.000703522	2.81403e-09	9.355e-09			0					0	0		0		0
	76	1.20287e-95	3.76106e-30	6.98618e-07	4.60129e-08	1.13374e-78	4.34036e-32	0.000156529	6.1027e-07	8.43026e-07	0.000656447	2.15289e-09	7.44219e-09			0					0	0		0		0
	77	7.09889e-97	1.57374e-30	5.75589e-07	3.70322e-08	1.06685e-79	1.57794e-32	0.000139772	4.96846e-07	7.04735e-07	0.000612463	1.64682e-09	5.92037e-09			0					0	0		0		0
	78	4.18983e-98	6.58523e-31	4.74112e-07	2.98012e-08	1.00387e-80	5.73419e-33	0.000124771	4.04372e-07	5.89049e-07	0.000571371	1.25951e-09	4.70965e-09			0					0.00404858	0		0.00149925		0
	79	2.47306e-99	2.75567e-31	3.90434e-07	2.39797e-08	9.44557e-82	2.08293e-33	0.000111347	3.29005e-07	4.92287e-07	0.000532986	9.63152e-10	3.74645e-09			0					0.00202429	0		0		0
	80	1.45985e-100	1.15319e-31	3.21452e-07	1.92934e-08	8.88709e-83	7.56318e-34	9.93378e-05	2.67602e-07	4.11365e-07	0.000497136	7.36417e-10	2.98019e-09			0					0	0		0		0
	81	8.61812e-102	4.82605e-32	2.64599e-07	1.55214e-08	8.36124e-84	2.74514e-34	8.8599e-05	2.17593e-07	3.43702e-07	0.000463656	5.62978e-10	2.37061e-09			0					0	0		0		0
	82	5.08801e-103	2.01975e-32	2.17753e-07	1.24856e-08	7.86616e-85	9.95997e-35	7.89993e-05	1.76877e-07	2.87132e-07	0.000432394	4.30327e-10	1.88568e-09			0					0	0		0		0
	83	3.0041e-104	8.45319e-33	1.79164e-07	1.00427e-08	7.40008e-86	3.61235e-35	7.04207e-05	1.43739e-07	2.39844e-07	0.000403206	3.28887e-10	1.49992e-09			0					0	0		0		0
	84	1.77383e-105	3.53801e-33	1.47382e-07	8.07696e-09	6.96132e-87	1.30968e-35	6.27572e-05	1.16777e-07	2.00319e-07	0.000375957	2.51326e-10	1.19306e-09			0					0	0		0		0.00273973
	85	1.04746e-106	1.48085e-33	1.21214e-07	6.49543e-09	6.54831e-88	4.74662e-36	5.59132e-05	9.48456e-08	1.67289e-07	0.000350522	1.92031e-10	9.48963e-10			0					0	0		0
	86	6.18573e-108	6.1984e-34	9.96724e-08	5.22311e-09	6.15955e-89	1.71971e-36	4.98031e-05	7.70127e-08	1.39689e-07	0.000326782	1.46707e-10	7.54795e-10			0					0	0		0
	87	3.65319e-109	2.59455e-34	8.19432e-08	4.19966e-09	5.79365e-90	6.2284e-37	4.43498e-05	6.25164e-08	1.1663e-07	0.000304627	1.12067e-10	6.00347e-10			0					0	0		0
	88	2.15765e-110	1.08607e-34	6.73549e-08	3.37646e-09	5.44927e-91	2.25504e-37	3.94842e-05	5.07358e-08	9.73664e-08	0.000283952	8.55958e-11	4.77495e-10			0					0	0		0
	89	1.27443e-111	4.54641e-35	5.53536e-08	2.7144e-09	5.12517e-92	8.16192e-38	3.51441e-05	4.11648e-08	8.12761e-08	0.000264662	6.53696e-11	3.79777e-10			0					0	0		0
	90	7.52799e-113	1.90323e-35	4.54824e-08	2.18199e-09	4.82017e-93	2.9532e-38	3.12739e-05	3.33911e-08	6.78378e-08	0.000246664	4.9917e-11	3.02052e-10			0.00189036					0	0		0
	91	4.44699e-114	7.96762e-36	3.7365e-08	1.75386e-09	4.53316e-94	1.06821e-38	2.78236e-05	2.7079e-08	5.66156e-08	0.000229874	3.8113e-11	2.40231e-10								0	0		0.00149925
	92	2.62711e-115	3.33563e-36	3.0691e-08	1.40963e-09	4.26309e-95	3.8627e-39	2.47486e-05	2.19549e-08	4.72452e-08	0.000214213	2.9097e-11	1.9106e-10								0	0		0.00149925
	93	1.55208e-116	1.3965e-36	2.52049e-08	1.13288e-09	4.00897e-96	1.39635e-39	2.20086e-05	1.77964e-08	3.94218e-08	0.000199605	2.22115e-11	1.51952e-10								0	0		0
	94	9.17011e-118	5.84675e-37	2.0696e-08	9.10393e-10	3.76987e-97	5.0463e-40	1.95679e-05	1.44223e-08	3.28908e-08	0.000185981	1.69536e-11	1.20847e-10								0	0		0.00149925
	95	5.41824e-119	2.44794e-37	1.69909e-08	7.31549e-10	3.54492e-98	1.82317e-40	1.73943e-05	1.16853e-08	2.74392e-08	0.000173276	1.2939e-11	9.61081e-11								0	0		0.00149925
	96	3.20158e-120	1.02494e-37	1.3947e-08	5.87797e-10	3.33328e-99	6.58507e-41	1.5459e-05	9.46573e-09	2.28891e-08	0.000161429	9.87405e-12	7.64326e-11								0	0		0
	97	1.89188e-121	4.29151e-38	1.14465e-08	4.7226e-10	3.13418e-100	2.3778e-41	1.37363e-05	7.66612e-09	1.90919e-08	0.000150383	7.53437e-12	6.07843e-11								0	0		0
	98	1.118e-122	1.79693e-38	9.39297e-09	3.79407e-10	2.94688e-101	8.58366e-42	1.22032e-05	6.20737e-09	1.59232e-08	0.000140084	5.74852e-12	4.83392e-11								0	0		0
	99	6.60716e-124	7.52426e-39	7.70667e-09	3.0479e-10	2.77069e-102	3.09782e-42	1.08392e-05	5.02518e-09	1.32792e-08	0.000130483	4.38555e-12	3.84417e-11								0	0		0
	100	3.90488e-125	3.1507e-39	6.32219e-09	2.44832e-10	2.60496e-103	1.11771e-42	9.62581e-06	4.06733e-09	1.10734e-08	0.000121532	3.34543e-12	3.05703e-11								0	0		0
	101	2.30792e-126	1.31935e-39	5.18568e-09	1.96657e-10	2.44907e-104	4.03173e-43	8.54672e-06	3.29141e-09	9.2332e-09	0.00011319	2.55176e-12	2.43104e-11								0	0		0
	102	1.36413e-127	5.52491e-40	4.25288e-09	1.57951e-10	2.30244e-105	1.45394e-43	7.58723e-06	2.66301e-09	7.69819e-09	0.000105414	1.94621e-12	1.93321e-11								0	0		0
	103	8.06323e-129	2.31366e-40	3.4874e-09	1.26855e-10	2.16453e-106	5.242e-44	6.73428e-06	2.15418e-09	6.41787e-09	9.81668e-05	1.48422e-12	1.53731e-11								0.00202429	0		0
	104	4.76631e-130	9.68913e-41	2.8593e-09	1.01875e-10	2.03483e-107	1.88949e-44	5.97619e-06	1.74225e-09	5.35006e-09	9.14132e-05	1.13181e-12	1.22248e-11								0	0		0
	105	2.81757e-131	4.0577e-41	2.34402e-09	8.18092e-11	1.91284e-108	6.80909e-45	5.30255e-06	1.40884e-09	4.45958e-09	8.51197e-05	8.62997e-13	9.72107e-12								0	0		0
	106	1.66565e-132	1.69935e-41	1.92135e-09	6.56919e-11	1.79812e-109	2.45321e-45	4.70405e-06	1.13903e-09	3.71704e-09	7.92554e-05	6.57976e-13	7.73006e-12								0	0		0
	107	9.84722e-134	7.11701e-42	1.57469e-09	5.27468e-11	1.69024e-110	8.83655e-46	4.17243e-06	9.20737e-10	3.0979e-09	7.37915e-05	5.0162e-13	6.14678e-12								0	0		0
	108	5.82185e-135	2.98072e-42	1.29042e-09	4.23504e-11	1.58879e-111	3.18225e-46	3.7003e-06	7.4415e-10	2.58171e-09	6.87008e-05	3.82389e-13	4.88773e-12								0	0		0
	109	3.44212e-136	1.2484e-42	1.05734e-09	3.40012e-11	1.49339e-112	1.14576e-46	3.28108e-06	6.0133e-10	2.15137e-09	6.39582e-05	2.91475e-13	3.88654e-12								0	0		0
	110	2.0352e-137	5.22871e-43	8.66248e-10	2.72965e-11	1.40369e-113	4.12438e-47	2.90891e-06	4.8584e-10	1.79265e-09	5.95402e-05	2.22159e-13	3.0904e-12								0	0		0
	111	1.20339e-138	2.19e-43	7.0961e-10	2.19128e-11	1.31934e-114	1.48434e-47	2.57856e-06	3.92468e-10	1.49363e-09	5.54247e-05	1.69315e-13	2.45732e-12								0	0		0.00149925
	112	7.11578e-140	9.17283e-44	5.81229e-10	1.759e-11	1.24003e-115	5.34095e-48	2.28539e-06	3.16991e-10	1.24441e-09	5.15914e-05	1.29031e-13	1.95392e-12								0	0		0
	113	4.2078e-141	3.84212e-44	4.76019e-10	1.41193e-11	1.16546e-116	1.92139e-48	2.02525e-06	2.55989e-10	1.0367e-09	4.8021e-05	9.83237e-14	1.55362e-12								0.00202429	0		0
	114	2.4883e-142	1.60934e-44	3.8981e-10	1.13328e-11	1.09535e-117	6.91079e-49	1.79447e-06	2.06695e-10	8.63611e-10	4.46957e-05	7.49192e-14	1.23532e-12								0	0		0
	115	1.47153e-143	6.7411e-45	3.19179e-10	9.0958e-12	1.02944e-118	2.48516e-49	1.58976e-06	1.66868e-10	7.19373e-10	4.15989e-05	5.70818e-14	9.82228e-13								0	0		0
	116	8.70257e-145	2.82373e-45	2.61317e-10	7.3e-12	9.67471e-120	8.93508e-50	1.40821e-06	1.34695e-10	5.99187e-10	3.8715e-05	4.34882e-14	7.80981e-13								0	0		0
	117	5.14687e-146	1.18283e-45	2.13921e-10	5.85848e-12	9.09212e-121	3.21189e-50	1.24723e-06	1.08709e-10	4.99051e-10	3.60295e-05	3.31296e-14	6.20961e-13								0.00202429	0.00196078		0
	118	3.04406e-147	4.95485e-46	1.75104e-10	4.70139e-12	8.54443e-122	1.15436e-50	1.1045e-06	8.77243e-11	4.15624e-10	3.35288e-05	2.52366e-14	4.93725e-13											0
	119	1.80044e-148	2.07561e-46	1.43315e-10	3.77266e-12	8.02957e-123	4.14805e-51	9.77969e-07	7.07804e-11	3.46123e-10	3.12005e-05	1.92229e-14	3.92556e-13											0
	120	1.06492e-149	8.69498e-47	1.17286e-10	3.02726e-12	7.54558e-124	1.49028e-51	8.65826e-07	5.71012e-11	2.88227e-10	2.90327e-05	1.46412e-14	3.12115e-13											0
	121	6.299e-151	3.64249e-47	9.59741e-11	2.42903e-12	7.09061e-125	5.35325e-52	7.66444e-07	4.60595e-11	2.40002e-10	2.70145e-05	1.11508e-14	2.48156e-13											0
	122	3.72597e-152	1.52594e-47	7.85273e-11	1.94893e-12	6.66295e-126	1.9226e-52	6.78384e-07	3.71479e-11	1.99834e-10	2.51355e-05	8.49203e-15	1.97302e-13											0
	123	2.20405e-153	6.39266e-48	6.42459e-11	1.56366e-12	6.26095e-127	6.90381e-53	6.00368e-07	2.99566e-11	1.6638e-10	2.33864e-05	6.46679e-15	1.56868e-13											0
	124	1.30382e-154	2.67814e-48	5.25567e-11	1.25449e-12	5.8831e-128	2.47865e-53	5.3126e-07	2.41544e-11	1.38519e-10	2.17582e-05	4.92424e-15	1.2472e-13											0
	125	7.71305e-156	1.122e-48	4.29904e-11	1.00642e-12	5.52795e-129	8.89752e-54	4.70051e-07	1.94734e-11	1.15317e-10	2.02426e-05	3.74942e-15	9.91588e-14											0
	126	4.56298e-157	4.70065e-49	3.5162e-11	8.07362e-13	5.19414e-130	3.19339e-54	4.15845e-07	1.56977e-11	9.5996e-11	1.88319e-05	2.85472e-15	7.8836e-14											0
	127	2.6995e-158	1.96938e-49	2.87566e-11	6.47652e-13	4.88039e-131	1.14595e-54	3.67847e-07	1.26524e-11	7.99083e-11	1.75188e-05	2.17339e-15	6.26779e-14											0
	128	1.5971e-159	8.25106e-50	2.35159e-11	5.19515e-13	4.58552e-132	4.11161e-55	3.25353e-07	1.01967e-11	6.65132e-11	1.62968e-05	1.65458e-15	4.98312e-14											0.00149925
	129	9.44913e-161	3.45697e-50	1.92286e-11	4.16714e-13	4.30838e-133	1.47499e-55	2.87735e-07	8.21665e-12	5.53608e-11	1.51594e-05	1.25954e-15	3.96174e-14											0
	130	5.59068e-162	1.4484e-50	1.57216e-11	3.34242e-13	4.04793e-134	5.29057e-56	2.54438e-07	6.62031e-12	4.6076e-11	1.4101e-05	9.58767e-16	3.14968e-14											0
	131	3.30788e-163	6.06856e-51	1.28531e-11	2.68082e-13	3.80315e-135	1.89736e-56	2.24971e-07	5.33348e-12	3.83465e-11	1.3116e-05	7.29778e-16	2.50406e-14											0.00149925
	132	1.95725e-164	2.54267e-51	1.05071e-11	2.15009e-13	3.57312e-136	6.80348e-57	1.98894e-07	4.2963e-12	3.19122e-11	1.21994e-05	5.5545e-16	1.99076e-14											0
	133	1.15813e-165	1.06537e-51	8.58861e-12	1.72437e-13	3.35694e-137	2.43921e-57	1.75822e-07	3.46042e-12	2.65562e-11	1.13465e-05	4.22743e-16	1.58268e-14											0
	134	6.85294e-167	4.46393e-52	7.01984e-12	1.3829e-13	3.15379e-138	8.74391e-58	1.5541e-07	2.78686e-12	2.20981e-11	1.05529e-05	3.21725e-16	1.25823e-14											0
	135	4.05517e-168	1.87043e-52	5.73715e-12	1.109e-13	2.96288e-139	3.13401e-58	1.37354e-07	2.24416e-12	1.83876e-11	9.8145e-06	2.44834e-16	1.00029e-14											0
	136	2.39967e-169	7.83734e-53	4.68847e-12	8.89326e-14	2.78349e-140	1.12314e-58	1.21383e-07	1.80695e-12	1.52994e-11	9.12748e-06	1.8631e-16	7.95228e-15											0.00149925
	137	1.42006e-170	3.284e-53	3.83118e-12	7.13139e-14	2.61492e-141	4.02447e-59	1.07259e-07	1.45476e-12	1.27293e-11	8.48828e-06	1.41768e-16	6.32198e-15											0.00149925
	138	8.40374e-172	1.37608e-53	3.1304e-12	5.71837e-14	2.45651e-142	1.44186e-59	9.47684e-08	1.1711e-12	1.05905e-11	7.89361e-06	1.0787e-16	5.02587e-15
	139	4.97335e-173	5.76619e-54	2.55761e-12	4.58517e-14	2.30767e-143	5.16513e-60	8.37247e-08	9.42646e-13	8.81066e-12	7.34038e-06	8.20733e-17	3.99547e-15
	140	2.94331e-174	2.41624e-54	2.08947e-12	3.67642e-14	2.16781e-144	1.85004e-60	7.39608e-08	7.58683e-13	7.32963e-12	6.82573e-06	6.24428e-17	3.17629e-15
	141	1.74194e-175	1.0125e-54	1.7069e-12	2.94768e-14	2.0364e-145	6.6256e-61	6.53295e-08	6.10561e-13	6.0973e-12	6.34697e-06	4.75053e-17	2.52506e-15
	142	1.03096e-176	4.24286e-55	1.39427e-12	2.36331e-14	1.91293e-146	2.37254e-61	5.77002e-08	4.91309e-13	5.07195e-12	5.90162e-06	3.61395e-17	2.00733e-15
	143	6.10183e-178	1.77798e-55	1.13882e-12	1.89473e-14	1.79692e-147	8.49466e-62	5.09571e-08	3.9531e-13	4.21885e-12	5.48737e-06	2.74917e-17	1.59575e-15
	144	3.61151e-179	7.45073e-56	9.30103e-13	1.51901e-14	1.68792e-148	3.04106e-62	4.4998e-08	3.18038e-13	3.5091e-12	5.10206e-06	2.09123e-17	1.26855e-15
	145	2.1376e-180	3.12232e-56	7.59588e-13	1.21776e-14	1.58551e-149	1.08855e-62	3.97323e-08	2.55846e-13	2.91864e-12	4.74367e-06	1.59068e-17	1.00844e-15
	146	1.26525e-181	1.30846e-56	6.20291e-13	9.76223e-15	1.48929e-150	3.89604e-63	3.50797e-08	2.05797e-13	2.42744e-12	4.41034e-06	1.20989e-17	8.01655e-16
	147	7.48915e-183	5.48337e-57	5.06504e-13	7.8257e-15	1.39889e-151	1.39426e-63	3.09693e-08	1.65523e-13	2.01882e-12	4.10032e-06	9.20215e-18	6.3727e-16
	148	4.43302e-184	2.29795e-57	4.13563e-13	6.27313e-15	1.31396e-152	4.989e-64	2.73381e-08	1.33119e-13	1.67893e-12	3.81199e-06	6.99865e-18	5.06591e-16
	149	2.62408e-185	9.63026e-58	3.37654e-13	5.02843e-15	1.23417e-153	1.78498e-64	2.41307e-08	1.07048e-13	1.39621e-12	3.54384e-06	5.32256e-18	4.02707e-16
	150	1.55333e-186	4.0359e-58	2.7566e-13	4.03059e-15	1.15921e-154	6.38559e-65	2.12978e-08	8.60762e-14	1.16105e-12	3.29448e-06	4.04771e-18	3.20124e-16

## Sheet: Supplementary Figure 7
Figure SX
Psp distributions from the models and data for copy numbners 0 to 150 per cell.
		MODELS								DATA
	mRNA copy number per cell	WT	WT + pIV	PspF low	PspF high	PspF T86S	PspF W56A	PspF T86S & W56A		WT	WT + pIV	PspF low	PspF high	PspF T86S	PspF W56A	PspF T86S & W56A
	0	0.893319	0.242566	0.744379	0.108391	0.776752	0.0470369	0.0211089		0.887872	0.232673	0.745968	0.105769	0.783186	0.0488432	0.0208333
	1	0.0429343	0.0842521	0.0788725	0.0214293	0.104229	0.00300444	0.00598097		0.0732265	0.0940594	0.104839	0.0192308	0.121681	0.0102828	0.00694444
	2	0.0199021	0.0686479	0.0408652	0.0240839	0.04701	0.00463337	0.00890871		0.0114416	0.0841584	0.0302419	0.0240385	0.0553097	0.00257069	0
	3	0.0118803	0.0585233	0.0266569	0.0256368	0.0259557	0.00622093	0.0116027		0.00457666	0.0247525	0.0322581	0.0336538	0.0110619	0.00257069	0.0138889
	4	0.00788415	0.0509958	0.0191772	0.0265283	0.0156431	0.0077318	0.0140259		0	0.0544554	0.0181452	0.0240385	0.00663717	0.0128535	0.0138889
	5	0.00554768	0.0450136	0.0145683	0.0269781	0.00990235	0.00914679	0.0161678		0.00228833	0.0247525	0.00403226	0.0264423	0.00663717	0.0102828	0.0115741
	6	0.00405162	0.0400728	0.0114581	0.027115	0.00646859	0.0104557	0.0180319		0.00457666	0.0792079	0.00806452	0.0288462	0.00221239	0.00771208	0.0115741
	7	0.00303622	0.0358902	0.00923152	0.0270225	0.00431895	0.0116539	0.0196288		0.00686499	0.0247525	0.00806452	0.0336538	0.00221239	0.00257069	0.0138889
	8	0.00231869	0.0322892	0.00757036	0.0267584	0.00293047	0.0127402	0.0209737		0	0.0148515	0.00806452	0.0192308	0	0.00514139	0.0138889
	9	0.0017965	0.0291511	0.00629277	0.0263644	0.00201305	0.013716	0.0220836		0	0.0445545	0.00604839	0.0240385	0	0.0154242	0.037037
	10	0.00140789	0.0263912	0.00528709	0.0258717	0.00139641	0.0145841	0.0229769		0.00228833	0.029703	0.00403226	0.00961538	0	0.0102828	0.0231481
	11	0.00111358	0.023947	0.00448083	0.0253045	0.000976363	0.0153483	0.0236718		0	0.0049505	0.00403226	0.0240385	0.00221239	0.00771208	0.0231481
	12	0.000887551	0.0217701	0.00382486	0.0246814	0.000687155	0.0160134	0.0241863		0.00228833	0.0049505	0.00201613	0.0264423	0	0.0205656	0.0277778
	13	0.000711952	0.0198228	0.00328465	0.0240172	0.000486284	0.0165844	0.024538		0	0.0247525	0	0.0336538	0.00221239	0.0128535	0.025463
	14	0.000574226	0.0180743	0.00283528	0.0233239	0.000345754	0.0170667	0.0247435		0.00228833	0.0247525	0	0.0288462	0	0.0154242	0.0300926
	15	0.000465331	0.0164995	0.00245825	0.022611	0.000246834	0.0174657	0.0248183		0	0.019802	0	0.0192308	0.00221239	0.0154242	0.0208333
	16	0.000378638	0.0150774	0.00213961	0.0218863	0.000176839	0.017787	0.0247774		0	0.00990099	0	0.03125	0	0.0231362	0.0324074
	17	0.000309211	0.0137905	0.0018686	0.0211562	0.000127087	0.0180358	0.0246342		0	0.019802	0.00403226	0.0168269	0	0.0205656	0.0185185
	18	0.000253323	0.0126236	0.00163684	0.0204257	9.15837e-05	0.0182176	0.0244015		0	0.0247525	0.00201613	0.0192308	0	0.0282776	0.00925926
	19	0.000208129	0.0115638	0.00143767	0.0196992	6.61614e-05	0.0183374	0.0240908		0	0.00990099	0.00201613	0.0192308	0	0.0154242	0.0208333
	20	0.000171436	0.0105999	0.00126579	0.0189801	4.79015e-05	0.0184002	0.023713		0	0.0148515	0.00201613	0.0288462	0	0.0282776	0.0231481
	21	0.000141538	0.00972204	0.00111688	0.0182711	3.47504e-05	0.0184108	0.0232777		0	0.019802	0	0.0192308	0	0.0128535	0.0277778
	22	0.0001171	0.00892163	0.000987439	0.0175746	2.52555e-05	0.0183737	0.0227938		0	0.0049505	0	0.0120192	0.00221239	0.0154242	0.0208333
	23	9.70669e-05	0.00819112	0.000874569	0.0168921	1.83852e-05	0.0182932	0.0222694		0	0.00990099	0.00403226	0.00721154	0	0.0179949	0.0208333
	24	8.06015e-05	0.00752378	0.000775876	0.0162253	1.3404e-05	0.0181734	0.0217118		0	0	0.00201613	0.0192308	0.00221239	0.0205656	0.0231481
	25	6.70366e-05	0.00691365	0.000689361	0.0155752	9.78596e-06	0.0180181	0.0211275		0	0.0049505	0	0.0192308		0.0205656	0.025463
	26	5.58372e-05	0.0063554	0.000613348	0.0149426	7.15364e-06	0.0178309	0.0205225		0	0.00990099	0	0.0120192		0.0257069	0.0347222
	27	4.65725e-05	0.00584428	0.000546419	0.014328	5.23556e-06	0.0176153	0.0199019		0	0.0148515	0	0.0120192		0.0102828	0.0162037
	28	3.88943e-05	0.00537601	0.000487376	0.013732	3.83598e-06	0.0173744	0.0192706		0	0.0049505	0	0.00961538		0.0231362	0.0162037
	29	3.25203e-05	0.00494676	0.000435196	0.0131548	2.8134e-06	0.0171111	0.0186326		0	0.00990099	0.00201613	0.0216346		0.0154242	0.025463
	30	2.72208e-05	0.00455307	0.000389005	0.0125964	2.06537e-06	0.0168283	0.0179918		0	0.00990099	0	0.0120192		0.0154242	0.0300926
	31	2.28083e-05	0.00419182	0.000348054	0.012057	1.51758e-06	0.0165285	0.0173512		0	0.0148515	0	0.0144231		0.0257069	0.0162037
	32	1.91295e-05	0.00386019	0.000311696	0.0115362	1.11601e-06	0.0162142	0.0167138		0	0.0049505	0	0.0120192		0.0128535	0.0208333
	33	1.60586e-05	0.00355563	0.000279374	0.0110341	8.21336e-07	0.0158874	0.0160821		0	0	0	0.00721154		0.0102828	0.0162037
	34	1.34921e-05	0.00327581	0.000250604	0.0105504	6.04914e-07	0.0155502	0.0154581		0	0	0	0.0168269		0.0128535	0.0115741
	35	1.13448e-05	0.00301863	0.000224966	0.0100846	4.45828e-07	0.0152045	0.0148438		0	0.0049505	0	0.00961538		0.0154242	0.0138889
	36	9.54653e-06	0.00278219	0.000202095	0.00963663	3.28794e-07	0.0148521	0.0142407		0	0	0	0.0168269		0.0231362	0.00925926
	37	8.03901e-06	0.00256474	0.000181671	0.00920594	2.42633e-07	0.0144945	0.0136501		0	0	0	0.0144231		0.0205656	0.0138889
	38	6.77412e-06	0.0023647	0.000163416	0.00879217	1.79155e-07	0.0141332	0.013073		0	0	0	0.00240385		0.0128535	0.0115741
	39	5.71192e-06	0.00218062	0.000147083	0.00839488	1.32357e-07	0.0137695	0.0125105		0	0	0	0.00961538		0.0154242	0.025463
	40	4.8192e-06	0.00201119	0.000132459	0.00801362	9.78354e-08	0.0134045	0.0119631		0	0	0	0.0192308		0.00514139	0.0138889
	41	4.06836e-06	0.0018552	0.000119354	0.00764794	7.23538e-08	0.0130395	0.0114315		0	0.0049505	0	0.00721154		0.0154242	0.0208333
	42	3.43639e-06	0.00171155	0.000107601	0.00729736	5.35345e-08	0.0126753	0.0109161		0	0	0	0.00480769		0.0128535	0.00694444
	43	2.90411e-06	0.00157924	9.70537e-05	0.00696141	3.96281e-08	0.0123129	0.0104172		0	0	0	0.00721154		0.0257069	0.00925926
	44	2.45551e-06	0.00145735	8.75815e-05	0.00663962	2.93468e-08	0.011953	0.00993483		0	0	0	0.00721154		0.00771208	0.0162037
	45	2.0772e-06	0.00134503	7.90693e-05	0.00633151	2.17419e-08	0.0115965	0.0094692		0	0	0	0.00721154		0.0128535	0.00925926
	46	1.75797e-06	0.00124152	7.14152e-05	0.0060366	1.61141e-08	0.0112439	0.00902025		0	0	0.00403226	0.00480769		0.0154242	0.00462963
	47	1.48846e-06	0.0011461	6.45286e-05	0.00575444	1.19476e-08	0.0108957	0.0085879		0.00228833	0.00990099	0	0.00240385		0	0.0138889
	48	1.26079e-06	0.00105813	5.83292e-05	0.00548455	8.86156e-09	0.0105526	0.008172			0	0	0.00480769		0.0179949	0.00462963
	49	1.06837e-06	0.000977012	5.27453e-05	0.00522649	6.57494e-09	0.0102149	0.00777235			0	0	0.00240385		0.00257069	0.0162037
	50	9.05673e-07	0.000902205	4.77132e-05	0.00497982	4.87999e-09	0.00988301	0.00738867			0	0	0		0.0205656	0.00462963
	51	7.68034e-07	0.000833206	4.31764e-05	0.00474409	3.62313e-09	0.00955728	0.00702069			0	0	0		0.0128535	0.00231481
	52	6.51544e-07	0.000769554	3.9084e-05	0.00451888	2.69082e-09	0.00923796	0.00666805			0	0	0.00240385		0.00514139	0.00231481
	53	5.52912e-07	0.000710829	3.53909e-05	0.00430378	1.999e-09	0.0089253	0.00633042			0	0	0.00721154		0.0128535	0.00462963
	54	4.69365e-07	0.000656641	3.20568e-05	0.00409838	1.48547e-09	0.00861948	0.0060074			0	0	0.00240385		0.00514139	0.00231481
	55	3.98569e-07	0.000606634	2.90454e-05	0.00390229	1.10417e-09	0.00832067	0.00569859			0	0	0.00480769		0.00771208	0.00231481
	56	3.38555e-07	0.00056048	2.63245e-05	0.00371513	8.20961e-10	0.00802899	0.00540357			0	0	0.00480769		0.00257069	0.00462963
	57	2.87663e-07	0.000517877	2.38652e-05	0.00353654	6.10548e-10	0.00774452	0.00512193			0	0	0.00480769		0.0102828	0.00462963
	58	2.4449e-07	0.000478548	2.16414e-05	0.00336614	4.54177e-10	0.00746732	0.00485323			0	0	0.00480769		0.00514139	0.00231481
	59	2.07854e-07	0.000442237	1.96299e-05	0.00320361	3.37935e-10	0.00719743	0.00459703			0	0	0.00240385		0.00771208	0.00231481
	60	1.76755e-07	0.00040871	1.78099e-05	0.0030486	2.51502e-10	0.00693487	0.0043529			0	0	0		0.00771208	0.00231481
	61	1.50347e-07	0.00037775	1.61625e-05	0.0029008	1.87217e-10	0.00667961	0.0041204			0	0	0.00240385		0	0
	62	1.27917e-07	0.000349158	1.46709e-05	0.00275989	1.39394e-10	0.00643163	0.0038991			0	0.00201613	0.00240385		0.00771208	0
	63	1.08859e-07	0.00032275	1.332e-05	0.00262557	1.03809e-10	0.00619089	0.00368856			0		0.00240385		0	0.00231481
	64	9.26623e-08	0.000298357	1.20962e-05	0.00249755	7.73233e-11	0.00595732	0.00348836			0		0.00480769		0.00257069	0
	65	7.88932e-08	0.000275824	1.09871e-05	0.00237557	5.76066e-11	0.00573085	0.00329808			0		0		0.00514139	0.00231481
	66	6.71848e-08	0.000255008	9.98183e-06	0.00225934	4.29256e-11	0.00551139	0.00311733			0		0.00240385		0.00514139	0.00462963
	67	5.72262e-08	0.000235776	9.07032e-06	0.00214862	3.19919e-11	0.00529884	0.00294568			0		0.00721154		0.00257069	0.00231481
	68	4.87538e-08	0.000218005	8.24366e-06	0.00204316	2.38475e-11	0.0050931	0.00278277			0		0		0.00257069	0.00231481
	69	4.1544e-08	0.000201585	7.49375e-06	0.00194272	1.77795e-11	0.00489404	0.00262819			0		0		0.00257069	0.00231481
	70	3.54073e-08	0.000186411	6.81331e-06	0.00184707	1.32577e-11	0.00470156	0.00248159			0		0.00240385		0	0.00231481
	71	3.01828e-08	0.000172388	6.19575e-06	0.001756	9.8876e-12	0.00451551	0.00234261			0		0		0.0102828	0.00231481
	72	2.5734e-08	0.000159427	5.63515e-06	0.0016693	7.37533e-12	0.00433576	0.0022109			0		0.00240385		0.00514139	0.00694444
	73	2.19448e-08	0.000147447	5.12614e-06	0.00158676	5.50223e-12	0.00416218	0.00208612			0		0		0.00257069	0
	74	1.87167e-08	0.000136374	4.66386e-06	0.0015082	4.10546e-12	0.00399463	0.00196795			0		0		0.00514139	0.00462963
	75	1.59663e-08	0.000126138	4.24396e-06	0.00143343	3.06372e-12	0.00383296	0.00185608			0		0.00240385		0.00257069	0
	76	1.36222e-08	0.000116675	3.86245e-06	0.00136229	2.28664e-12	0.00367703	0.0017502			0		0		0.00257069	0.00231481
	77	1.16242e-08	0.000107927	3.51578e-06	0.00129458	1.70689e-12	0.00352669	0.00165002			0		0.00240385		0	0.00231481
	78	9.92073e-09	9.98387e-05	3.20069e-06	0.00123017	1.27431e-12	0.0033818	0.00155527			0		0.00240385		0	0
	79	8.46821e-09	9.23603e-05	2.91426e-06	0.00116889	9.51477e-13	0.0032422	0.00146568			0		0		0.00771208	0
	80	7.22943e-09	8.54453e-05	2.65383e-06	0.0011106	7.10525e-13	0.00310775	0.00138098			0		0		0.00257069	0.00231481
	81	6.17276e-09	7.9051e-05	2.417e-06	0.00105515	5.30657e-13	0.0029783	0.00130095			0		0		0.00257069	0
	82	5.27128e-09	7.31379e-05	2.2016e-06	0.00100242	3.96372e-13	0.0028537	0.00122533			0		0.00240385		0	0
	83	4.50207e-09	6.76696e-05	2.00566e-06	0.000952264	2.96103e-13	0.00273382	0.0011539			0		0		0.00257069	0.00231481
	84	3.84563e-09	6.26123e-05	1.82739e-06	0.000904572	2.21224e-13	0.0026185	0.00108645			0		0.00240385		0.00514139	0
	85	3.28533e-09	5.79349e-05	1.66517e-06	0.000859223	1.653e-13	0.00250761	0.00102278			0		0		0.00514139	0
	86	2.80702e-09	5.36088e-05	1.51753e-06	0.000816107	1.23527e-13	0.002401	0.000962676			0		0		0.00257069	0
	87	2.39866e-09	4.96073e-05	1.38315e-06	0.000775115	9.23202e-14	0.00229855	0.000905962			0		0		0.00257069	0
	88	2.04995e-09	4.5906e-05	1.26081e-06	0.000736146	6.90046e-14	0.0022001	0.000852456			0		0		0	0
	89	1.75214e-09	4.24822e-05	1.14943e-06	0.000699102	5.15828e-14	0.00210553	0.000801988			0		0		0.00514139	0
	90	1.49778e-09	3.93149e-05	1.04799e-06	0.000663892	3.85634e-14	0.00201472	0.000754396			0		0		0	0.00231481
	91	1.28048e-09	3.63848e-05	9.55617e-07	0.000630426	2.88329e-14	0.00192753	0.000709524			0		0		0.00257069	0
	92	1.09484e-09	3.36741e-05	8.71474e-07	0.00059862	2.15598e-14	0.00184383	0.000667227			0		0		0	0
	93	9.3621e-10	3.11663e-05	7.94822e-07	0.000568394	1.61228e-14	0.00176351	0.000627363			0		0		0.00257069	0
	94	8.0065e-10	2.8846e-05	7.24986e-07	0.00053967	1.20581e-14	0.00168645	0.0005898			0		0		0	0
	95	6.84791e-10	2.66992e-05	6.61351e-07	0.000512377	9.01891e-15	0.00161253	0.000554413			0		0.00240385		0	0.00231481
	96	5.85758e-10	2.47128e-05	6.03359e-07	0.000486444	6.74635e-15	0.00154164	0.00052108			0.0049505		0		0	0
	97	5.01097e-10	2.28748e-05	5.50505e-07	0.000461806	5.04687e-15	0.00147366	0.000489688					0		0.00257069	0.00231481
	98	4.28714e-10	2.11741e-05	5.02328e-07	0.000438397	3.77583e-15	0.0014085	0.00046013					0.00240385		0	0.00231481
	99	3.66822e-10	1.96003e-05	4.58408e-07	0.000416159	2.82513e-15	0.00134605	0.000432303					0		0.00257069	0
	100	3.13895e-10	1.81439e-05	4.18366e-07	0.000395035	2.11398e-15	0.0012862	0.000406109					0		0	0
	101	2.6863e-10	1.67961e-05	3.81855e-07	0.000374968	1.58196e-15	0.00122886	0.000381458					0		0	0.00231481
	102	2.29913e-10	1.55489e-05	3.4856e-07	0.000355908	1.18393e-15	0.00117393	0.000358261					0		0	0
	103	1.96793e-10	1.43946e-05	3.18195e-07	0.000337805	8.86119e-16	0.00112133	0.000336437					0		0	0
	104	1.6846e-10	1.33262e-05	2.90499e-07	0.000320611	6.63268e-16	0.00107096	0.000315907					0		0.00514139	0
	105	1.44218e-10	1.23375e-05	2.65235e-07	0.000304282	4.96499e-16	0.00102273	0.000296597					0		0	0.00231481
	106	1.23474e-10	1.14223e-05	2.42188e-07	0.000288775	3.71689e-16	0.000976562	0.000278437					0		0.00514139	0
	107	1.05724e-10	1.05753e-05	2.2116e-07	0.000274049	2.78273e-16	0.000932377	0.000261362					0		0	0.00231481
	108	9.05319e-11	9.79129e-06	2.01973e-07	0.000260066	2.0835e-16	0.000890095	0.000245309					0		0	0
	109	7.75293e-11	9.06559e-06	1.84465e-07	0.000246788	1.56008e-16	0.00084964	0.000230218					0		0.00514139	0
	110	6.63994e-11	8.39384e-06	1.68487e-07	0.00023418	1.16823e-16	0.000810938	0.000216034					0		0	0
	111	5.68716e-11	7.77203e-06	1.53904e-07	0.00022221	8.7486e-17	0.00077392	0.000202704					0		0	0
	112	4.87147e-11	7.19642e-06	1.40593e-07	0.000210846	6.55206e-17	0.000738517	0.000190178					0		0.00257069	0
	113	4.17307e-11	6.66358e-06	1.28443e-07	0.000200057	4.90732e-17	0.000704664	0.00017841					0.00240385		0	0
	114	3.57506e-11	6.1703e-06	1.1735e-07	0.000189814	3.67568e-17	0.000672297	0.000167354					0		0	0.00231481
	115	3.06296e-11	5.71364e-06	1.07223e-07	0.00018009	2.75333e-17	0.000641355	0.000156969					0		0	0
	116	2.62441e-11	5.29088e-06	9.79758e-08	0.00017086	2.06256e-17	0.00061178	0.000147215					0		0.00514139	0
	117	2.2488e-11	4.89949e-06	8.95322e-08	0.000162099	1.54518e-17	0.000583515	0.000138055					0.00240385		0	0
	118	1.92707e-11	4.53713e-06	8.18215e-08	0.000153782	1.15765e-17	0.000556505	0.000129454					0		0	0
	119	1.65149e-11	4.20164e-06	7.47795e-08	0.000145889	8.67364e-18	0.000530698	0.000121378					0.00240385		0.00257069	0
	120	1.41541e-11	3.89103e-06	6.83478e-08	0.000138396	6.49904e-18	0.000506043	0.000113797					0		0.00257069	0
	121	1.21315e-11	3.60344e-06	6.24731e-08	0.000131286	4.86992e-18	0.000482492	0.00010668					0		0	0
	122	1.03986e-11	3.33716e-06	5.71068e-08	0.000124537	3.64937e-18	0.000459998	0.0001					0		0	0
	123	8.91381e-12	3.09061e-06	5.22044e-08	0.000118132	2.73488e-18	0.000438515	9.37312e-05					0		0	0.00231481
	124	7.64149e-12	2.86232e-06	4.77257e-08	0.000112054	2.04965e-18	0.000418002	8.78483e-05					0		0	0
	125	6.55117e-12	2.65093e-06	4.36337e-08	0.000106286	1.53619e-18	0.000398416	8.23283e-05					0		0	0
	126	5.61675e-12	2.45519e-06	3.98948e-08	0.000100813	1.15142e-18	0.000379717	7.71493e-05					0		0	0
	127	4.81589e-12	2.27394e-06	3.64782e-08	9.56192e-05	8.63065e-19	0.000361868	7.22906e-05					0		0	0
	128	4.12946e-12	2.10611e-06	3.33561e-08	9.06909e-05	6.46956e-19	0.000344831	6.7733e-05					0		0	0.00231481
	129	3.54107e-12	1.95069e-06	3.05028e-08	8.60147e-05	4.84984e-19	0.000328571	6.34581e-05					0		0.00257069	0.00462963
	130	3.03669e-12	1.80676e-06	2.7895e-08	8.15777e-05	3.63581e-19	0.000313054	5.94487e-05					0		0.00257069	0
	131	2.60429e-12	1.67348e-06	2.55115e-08	7.73679e-05	2.72581e-19	0.000298248	5.56887e-05					0		0	0
	132	2.23358e-12	1.55005e-06	2.33329e-08	7.33738e-05	2.04366e-19	0.000284122	5.2163e-05					0		0	0
	133	1.91575e-12	1.43575e-06	2.13414e-08	6.95843e-05	1.5323e-19	0.000270645	4.88571e-05					0		0	0
	134	1.64322e-12	1.32989e-06	1.95208e-08	6.59892e-05	1.14894e-19	0.000257789	4.57577e-05					0		0	0
	135	1.40954e-12	1.23185e-06	1.78564e-08	6.25785e-05	8.61533e-20	0.000245527	4.2852e-05					0		0	0
	136	1.20915e-12	1.14106e-06	1.63347e-08	5.93429e-05	6.46048e-20	0.000233833	4.01282e-05					0		0	0.00231481
	137	1.0373e-12	1.05697e-06	1.49433e-08	5.62735e-05	4.8448e-20	0.00022268	3.75752e-05					0		0
	138	8.89921e-13	9.79095e-07	1.36712e-08	5.33617e-05	3.63334e-20	0.000212045	3.51823e-05					0.00240385		0.00257069
	139	7.63517e-13	9.06966e-07	1.25079e-08	5.05997e-05	2.72493e-20	0.000201905	3.29398e-05					0		0
	140	6.55099e-13	8.40161e-07	1.14441e-08	4.79796e-05	2.04372e-20	0.000192237	3.08383e-05					0		0
	141	5.62102e-13	7.78287e-07	1.04712e-08	4.54944e-05	1.53287e-20	0.00018302	2.88691e-05					0.00240385		0.00257069
	142	4.8233e-13	7.20978e-07	9.58149e-09	4.31371e-05	1.14976e-20	0.000174235	2.70241e-05							0
	143	4.13898e-13	6.67897e-07	8.76774e-09	4.09012e-05	8.62436e-21	0.000165861	2.52954e-05							0.00257069
	144	3.55191e-13	6.18732e-07	8.02344e-09	3.87804e-05	6.46939e-21	0.00015788	2.3676e-05
	145	3.04824e-13	5.73192e-07	7.34264e-09	3.6769e-05	4.85307e-21	0.000150273	2.2159e-05
	146	2.61611e-13	5.31011e-07	6.71988e-09	3.48613e-05	3.64071e-21	0.000143025	2.0738e-05
	147	2.24534e-13	4.91939e-07	6.1502e-09	3.30519e-05	2.73132e-21	0.000136118	1.9407e-05
	148	1.9272e-13	4.55747e-07	5.62903e-09	3.1336e-05	2.04915e-21	0.000129538	1.81605e-05
	149	1.65421e-13	4.22222e-07	5.15224e-09	2.97086e-05	1.53742e-21	0.000123268	1.69931e-05
	150	1.41994e-13	3.91168e-07	4.71602e-09	2.81652e-05	1.15352e-21	0.000117295	1.58999e-05

## Sheet: Supplementary Figure 13
Cell length in mm
		Suf													Psp									Suf													Psp
	Variant/Condition	WT	WT + H2O2	WT + BP	WT + BP + H2O2	doxyR	doxyR + H2O2	doxyR + BP	doxyR + BP + H2O2	dfur	dfur + H2O2	dfur + BP	dfur + BP + H2O2		WT	WT + pIV	PspF low	PspF high	PspF T86S	PspF W56A	PspF T86S & W56A			WT	WT + H2O2	WT + BP	WT + BP + H2O2	doxyR	doxyR + H2O2	doxyR + BP	doxyR + BP + H2O2	dfur	dfur + H2O2	dfur + BP	dfur + BP + H2O2		WT	WT + pIV	PspF low	PspF high	PspF T86S	PspF W56A	PspF T86S & W56A
		2.72354	1.30881	1.73128	1.34121	1.20217	1.91569	1.55116	1.1233	0.962362	1.57066	1.31456	1.35807		2.71466	2.56096	4.64534	3.10943	2.77018	2.60775	2.60553		mean	2.22832	1.83256	1.85805	1.65912	1.11585	1.66714	1.24392	1.24188	1.51387	1.32898	1.3995	1.24849	mean	2.4572	2.83715	3.80258	3.6324	3.72426	3.83083	4.13672
		2.30388	2.20074	1.89185	1.72187	1.08446	0.957269	1.12042	1.21798	1.73659	1.37822	1.4332	1.00872		2.09851	2.45041	2.86198	2.94098	3.63329	2.73676	3.19075		s.d.	0.53986	0.367317	0.321105	0.338158	0.152759	0.378866	0.209016	0.195739	0.468385	0.24845	0.328349	0.235328	s.d.	0.571949	0.783852	1.09145	0.994232	1.19729	1.36793	1.07696
		1.86892	2.14759	1.54503	1.68128	1.17909	1.31721	1.47107	0.930798	1.23582	1.11384	1.47567	1.24659		2.78028	3.22844	4.94721	5.10239	4.17686	5.55094	4.79322
		1.98832	1.88201	1.50799	1.89456	1.22563	1.64053	1.44199	1.27646	1.63295	0.997254	1.45261	1.13433		2.55454	2.73241	5.81265	5.44499	3.76818	4.98386	5.31027
		1.74051	1.88816	1.64639	2.05251	1.02385	1.00686	1.17523	1.35091	1.02133	1.56097	1.5466	1.20985		3.12491	2.96624	4.68502	4.56775	4.75612	4.78158	5.77732
		2.64499	1.15363	1.48554	1.29202	1.40338	1.44628	1.41122	0.973153	1.35751	1.16902	1.20375	1.2423		1.8097	2.71109	4.84415	3.38828	3.58266	3.75129	4.60436
		2.50296	1.96089	2.02814	1.5833	1.05903	1.94388	1.04531	1.22018	0.971687	1.61251	1.53091	1.72143		2.49837	1.46776	4.04179	4.75306	3.27459	4.54068	4.61025
		2.51714	1.58906	1.58733	1.48291	1.09666	1.14238	0.997899	0.975007	1.04466	1.54173	1.69157	1.0388		2.19914	4.12632	6.80713	3.70892	2.0542	9.97542	4.12825
		2.37185	1.38949	1.54849	1.80871	1.04623	1.38216	1.12777	1.03059	1.82051	1.04659	1.28871	1.06677		2.81636	3.38998	5.28254	4.44147	2.18395	3.79099	2.82291
		3.06517	1.61759	1.49304	1.50621	1.34266	1.38024	1.16823	1.25685	1.26873	1.10085	1.5893	1.04687		3.35887	3.60367	2.93892	4.49415	2.93304	4.15587	2.90087
		2.11352	2.32594	1.8323	1.41145	1.39152	2.23659	1.09591	0.98378	1.89141	0.965289	1.06331	1.07896		1.94709	4.06336	4.3236	4.55236	2.90138	4.97354	3.08049
		2.22266	1.68099	1.39205	1.77689	1.11862	1.69262	1.1668	0.975822	1.10797	1.51879	1.32296	1.01765		2.03167	3.42905	4.99671	4.20059	2.62585	3.19072	3.28355
		1.65449	1.25125	1.77738	1.28023	1.11229	1.89349	1.43386	1.05484	1.53508	1.27815	1.73583	1.0732		2.59043	1.07074	5.89982	3.78382	2.74232	2.71922	4.53733
		2.08303	2.21649	2.0197	1.48501	1.05138	1.81572	1.34648	1.05623	1.01978	0.959783	1.73084	0.974692		1.90751	2.73678	2.69905	5.706	3.10885	2.81625	4.73557
		2.25307	1.33343	1.57332	1.35242	0.957641	1.14956	1.26836	1.38658	1.6417	1.06397	1.38375	1.0797		2.34376	1.80712	2.97719	4.89998	2.42741	2.83551	4.12457
		2.25965	1.35215	2.37532	1.78495	0.839504	1.05681	1.11519	1.17475	1.66062	1.44153	1.14209	2.86363		1.85633	1.94572	3.17177	5.09364	5.02899	3.05863	4.59352
		1.63134	1.46643	1.86614	2.01153	1.06301	1.79624	1.41642	2.02466	1.99652	1.49126	1.48501	1.37815		1.81793	1.83208	3.09116	4.17031	4.54533	3.01155	3.62618
		1.78486	1.42678	1.06247	1.79422	1.09807	1.326	1.90117	0.964036	1.79569	1.29247	1.441	1.17174		2.70413	3.09966	3.08707	3.22297	4.2666	2.93913	4.05741
		2.3819	1.74845	1.82463	1.50538	0.926691	1.58215	1.42708	1.08336	1.64402	1.43932	1.25167	1.07483		2.45483	3.17405	2.36829	5.34755	3.74041	3.75507	5.23971
		1.79368	1.45849	1.48687	1.72139	1.12309	1.60198	1.85002	1.10534	1.3243	1.4735	1.26362	1.19638		1.18778	2.7431	3.26414	4.66279	4.67737	6.18187	6.3958
		1.90313	1.24628	1.31667	1.26152	1.12724	1.85833	1.25209	0.906376	0.995079	1.22114	1.16533	0.9144		2.18847	2.30081	3.05887	5.66054	4.30375	3.69191	4.26271
		1.92764	1.23587	1.60705	1.5404	1.2024	1.28223	1.28885	1.10512	1.03576	1.01913	0.808995	1.06144		2.84667	2.73278	2.92581	3.68782	3.0309	3.87001	4.17484
		2.1152	1.91154	1.88077	1.11191	1.40262	1.65624	1.61239	1.08678	1.50852	1.195	2.13036	0.98188		2.74041	2.65283	4.80308	3.87157	2.66203	4.1974	4.58722
		2.27324	2.30905	1.70952	1.54714	1.12401	1.83887	1.20386	1.10764	1.2453	1.09332	1.4674	0.972755		2.55765	2.39983	4.21187	2.84428	1.66689	3.72689	5.44777
		2.81606	1.60925	1.89878	1.49551	1.04888	1.69514	1.2096	0.975548	1.03662	0.939697	1.57637	0.996376		2.62066	1.99387	5.48268	4.16845	1.62921	2.5824	8.15343
		2.16447	2.14714	2.25801	1.63675	1.17095	1.83164	1.30379	0.912357	0.953382	1.23926	0.878031	0.966823		2.39282	2.90425	2.52325	2.87161	2.98286	7.22676	3.91271
		1.84129	1.36716	1.73443	1.98735	1.37873	1.90474	1.14442	0.985718	1.00786	1.44905	1.59663	1.13803		2.22716	2.82401	2.30765	3.24464	2.5734	3.85786	3.50705
		1.42973	2.10829	1.82079	1.26259	1.65614	2.0287	1.11816	0.961585	1.6086	1.13337	0.765524	1.1471		2.73765	1.8515	4.79611	2.65311	2.56257	3.29476	4.28275
		2.02637	2.01787	1.85679	1.6783	1.24214	2.40583	1.4541	1.1619	1.63745	1.03018	1.38457	0.931697		2.31503	2.65294	5.86778	2.60165	2.31699	3.77704	4.41271
		2.7152	1.33852	2.27613	1.47793	1.42159	2.04678	1.36599	1.16	1.12352	1.16222	1.05977	1.24934		1.40229	4.15062	4.03158	3.00565	6.55482	4.1942	5.14756
		2.28271	1.23469	1.74059	1.36517	1.25419	1.97987	1.49699	1.03697	1.70471	1.46275	1.06333	0.971855		2.64707	4.01287	5.6281	2.44456	4.53691	3.08828	3.75092
		2.10292	2.00255	2.09399	1.27515	1.06651	1.48757	1.56251	0.977556	1.24671	1.28055	1.15932	0.923094		2.53116	3.48248	3.57541	2.71633	5.83075	4.00164	3.52334
		2.24333	1.247	1.89513	1.37993	1.09413	1.13556	1.27441	1.12966	1.32641	1.14862	1.04825	1.10893		3.02554	3.55009	5.54567	2.31553	5.29553	2.59045	6.15337
		2.03726	1.57472	2.02751	1.33627	1.69138	1.9616	1.15979	1.16687	1.415	1.21623	1.06541	1.12581		2.61206	3.32503	3.33533	2.20604	3.88972	2.46712	4.74573
		2.03515	1.96512	1.76518	1.27135	1.08873	1.91128	1.40699	1.37319	1.46669	0.948076	1.13352	1.13996		2.9167	4.84753	3.66073	2.38984	5.29281	2.31916	4.64238
		1.96004	2.02232	1.12244	1.42223	1.01281	1.24539	1.46877	1.35516	1.75229	1.24426	0.966655	1.4396		2.61014	2.18933	4.47837	2.53369	4.50773	2.40006	4.41143
		1.95125	1.49947	1.46753	1.15299	1.51175	1.14071	1.41982	1.05715	1.11844	1.54972	1.27968	1.2993		2.51831	1.90238	2.46388	1.81007	5.4321	2.6872	4.52108
		1.83216	2.21997	1.85079	1.54691	1.25642	2.00389	1.45323	0.921197	1.04333	1.34257	1.04522	1.05191		3.24481	2.30808	2.62726	2.61766	3.659	2.9119	4.53697
		2.05333	2.05786	1.54671	1.37024	1.26839	1.58918	1.53397	1.22877	1.39941	1.58708	1.44468	1.0831		2.67013	3.28493	3.76194	4.34395	3.40817	4.01481	3.88448
		3.04256	1.38328	1.55636	1.53795	1.08397	1.82569	1.74456	1.84884	1.38802	1.19534	1.10336	1.3664		2.32291	2.97782	3.43967	5.31889	2.53898	2.81109	5.44978
		1.90091	1.79197	1.33389	1.56962	1.00161	1.73373	1.06094	1.56735	1.20734	1.58567	0.968651	1.56595		1.45286	2.57337	3.6624	3.26905	2.34991	2.62784	5.10343
		2.12301	1.4867	1.24651	1.8401	1.5746	1.57186	1.21031	1.00225	1.27882	0.993354	0.909682	1.46668		2.3305	3.19192	3.37639	2.9045	4.9257	5.94595	3.76101
		2.50818	1.34456	1.93482	1.7058	1.17848	2.26025	1.32278	1.18635	1.21007	0.96894	1.49576	1.43593		1.89589	3.08191	4.75537	5.15434	5.56434	5.40938	4.2314
		1.6877	1.71658	2.03901	1.42	1.03775	2.24797	1.09712	1.24288	1.89305	1.4837	1.35142	1.10092		3.51725	2.15287	3.45597	2.81094	5.61535	3.88348	3.95243
		2.15224	1.31613	1.49958	1.70254	0.953941	1.3038	1.38566	1.12621	1.21114	1.39301	1.36276	1.1369		3.33753	2.87085	4.26621	2.7244	4.71574	3.45878	2.07906
		2.14306	1.56203	1.44897	1.48661	1.0048	1.45074	1.02597	1.18658	1.62754	1.69226	1.47825	1.19417		1.58494	2.63822	3.3901	6.55207	3.8859	5.28153	5.82543
		2.09528	1.96057	1.30203	1.60254	1.21821	1.70035	1.10993	1.19543	1.74681	0.943218	0.959503	1.31428		1.44948	4.43956	3.71111	3.23183	7.42695	5.95227	2.80016
		3.0402	1.64479	2.0239	1.78262	1.22893	0.972194	1.29225	0.987468	1.52328	1.77378	1.54824	1.37751		2.44513	1.90674	3.60554	3.1669	3.69989	3.74475	2.92301
		2.68078	1.8698	1.69148	1.41551	1.36715	1.51244	1.46606	1.13657	1.32346	1.13067	1.31625	1.24565		2.33838	3.64539	3.5438	4.10375	2.97844	5.0914	4.39932
		2.09724	1.35435	1.67338	1.25912	1.69627	1.34497	1.08719	1.05621	1.37741	1.475	1.43083	1.38462		2.24267	3.36208	4.16975	3.38574	4.3466	5.60073	4.04024
		1.79596	1.88623	1.75795	1.46691	1.49864	1.6327	1.78345	1.27261	2.33601	1.0926	1.36791	1.45603		3.31344	3.39264	4.29598	3.67243	4.10175	5.15738	5.6507
		2.23547	1.34135	1.90676	1.45994	0.97029	1.13566	1.30463	1.07749	1.15044	1.48073	1.10391	1.48259		1.64177	1.99126	4.25656	4.27618	4.95397	5.22406	4.10562
		2.47337	1.88207	1.74919	1.51382	1.33886	0.991714	1.07347	1.09609	1.30733	1.54629	1.02059	1.31651		1.85119	2.12823	5.81961	3.55357	3.74314	5.85365	5.32775
		1.85886	1.56008	1.45487	1.35687	1.1423	1.94907	1.01281	1.21066	1.79142	1.51644	1.00458	1.41493		1.40806	2.59287	6.77481	3.50958	4.03389	2.53039	4.3474
		1.6762	2.33296	1.70675	1.73389	1.33376	1.24616	0.979182	1.05928	1.45088	1.22332	1.29028	1.34165		2.09424	2.54592	4.35229	3.93738	3.60781	2.4287	3.1931
		2.60558	2.01414	1.65359	1.36162	1.46609	1.1364	1.0759	1.43234	1.74637	1.08197	1.02908	1.48728		2.17637	1.83309	5.56163	5.11405	5.12328	2.80298	2.58567
		1.95247	1.64967	1.83354	1.30868	1.29107	1.94285	1.16728	1.55535	1.13162	1.92739	1.32914	1.40988		2.12305	2.43611	4.93342	5.82932	4.64243	2.97677	5.10925
		2.42434	1.44163	1.5809	1.81583	1.10477	1.98175	1.25694	1.48711	1.51312	1.13196	1.5967	1.37329		3.02615	2.54627	3.13158	4.97472	2.89155	3.10027	2.42154
		1.34629	1.50914	1.67976	0.984753	1.55606	1.98959	0.992346	1.06239	1.63357	1.19558	0.97092	1.33504		2.99667	3.2774	2.73576	4.33684	2.658	2.57722	2.25764
		2.7567	1.78305	1.40817	1.59429	1.16175	1.55074	1.41169	1.57716	1.39384	1.39862	1.07048	1.17043		2.00164	2.52976	3.21467	4.32942	2.50506	3.00538	6.15718
		3.452	1.65972	1.46671	1.25459	1.37673	1.91586	1.57776	0.998644	1.34526	1.09102	1.02299	1.21174		2.32381	3.06687	3.1123	4.38609	2.63743	2.95948	2.41861
		1.61893	1.62459	1.93922	1.37542	1.03961	1.61781	1.04215	1.15608	1.15313	1.38458	1.28385	1.31983		2.14436	3.13369	3.25925	6.70318	3.17386	3.16293	2.81752
		1.5963	1.49426	1.60205	1.39994	0.99867	1.75604	1.18572	1.0435	1.03029	1.274	1.08287	1.19503		2.54343	3.18411	4.64575	3.94274	3.07039	2.64955	4.72048
		1.78912	1.52617	1.84986	1.38147	0.960746	1.25166	1.18592	1.3394	1.2292	1.1122	1.5437	1.291		2.83927	3.5977	2.89732	4.58205	2.44058	2.69668	2.96697
		1.68979	2.00406	1.66981	1.23424	1.11935	1.14263	1.00789	1.07525	1.36384	1.07093	1.59959	1.47755		2.91902	3.97456	3.51389	3.6435	3.16973	2.76543	5.55069
		2.9984	1.36718	1.44375	1.8006	1.02883	1.88841	1.05085	1.00942	1.65482	1.45962	1.40915	1.1038		3.02857	3.37233	4.14605	4.58231	2.06048	3.08026	4.94063
		2.8515	1.62215	1.43399	1.11646	0.999355	1.56169	1.39499	1.12604	1.54806	1.1007	1.15762	1.39878		2.31025	3.76895	3.7437	4.94811	2.4608	4.03038	5.47735
		2.6152	1.55557	1.69192	1.34407	1.40945	1.81791	1.02445	0.986718	1.77368	1.32358	1.45717	1.5449		1.91596	3.4576	5.47796	3.62401	2.46824	2.64696	4.59627
		3.19396	1.57017	1.76318	1.47334	1.21844	1.50948	0.960167	0.955967	1.40136	1.34469	1.11657	1.51833		2.07169	2.12891	4.25354	5.14908	3.13285	2.5865	3.94347
		2.43439	2.14996	1.44156	1.39118	1.17216	1.09858	1.09962	1.53446	1.30385	1.31693	1.48751	1.6166		2.22171	1.95774	3.62224	5.6221	2.44082	2.753	5.60792
		2.55939	1.38272	1.81301	1.70248	1.01868	1.03863	1.0381	1.4991	0.876568	1.23541	1.32155	1.28762		2.01829	3.51185	3.47731	2.38521	3.96958	2.70625	5.8348
		2.60829	1.58744	1.91563	1.2236	1.0967	1.80662	1.79743	1.34813	1.65887	1.3711	1.1596	1.68573		2.32692	2.00053	3.91891	4.70146	2.47411	3.12513	4.30119
		2.20009	1.35459	1.63808	1.59204	0.964291	1.38837	1.62846	1.10953	1.67814	1.21891	1.2162	1.81104		2.61817	2.67131	4.341	4.82516	2.50098	2.99133	6.01349
		2.24584	1.8625	1.91115	1.67252	1.29538	1.7279	0.998055	1.15271	0.834279	1.04425	1.63195	1.57135		2.77278	3.20461	4.05445	3.24984	2.68632	3.18446	3.66396
		1.86271	1.59431	1.94561	1.19392	1.03705	1.74032	1.27358	1.15858	0.932112	1.27812	0.956054	1.06624		2.3963	1.75977	3.85863	1.57242	4.85809	4.29558	3.78156
		2.43106	1.54756	2.01907	1.77091	1.1012	1.91168	1.51771	0.788826	1.38857	1.60698	1.48669	1.44769		2.18941	3.2769	3.77294	3.00131	4.49736	3.68676	3.56506
		2.3432	1.52866	1.9667	1.62868	1.08492	2.11982	1.28084	1.41841	1.36276	1.41653	1.46612	1.3097		2.57142	2.36385	4.48614	2.98628	3.12845	3.78781	4.20616
		2.21879	1.3558	2.24678	1.1725	1.30864	1.50465	1.3001	0.983051	1.23053	1.5031	1.88181	1.08911		3.13446	2.1374	3.68558	2.85457	3.07398	3.38794	5.00508
		1.78207	1.90888	1.93159	1.6982	1.09192	1.29112	1.16847	1.27067	1.15536	1.15979	1.27672	1.45337		2.14087	1.94155	3.61478	5.76186	3.59764	3.45205	3.79004
		2.67895	1.80168	1.82623	1.60495	1.07212	1.49674	1.40716	1.0876	1.48128	1.29037	1.38513	1.44501		1.79362	2.57543	4.82718	4.16197	4.22465	4.06336	5.58642
		2.2643	1.31742	2.05765	1.37254	1.23217	2.0697	1.36661	1.12634	1.55925	1.32835	1.02037	1.15907		2.64938	2.44431	6.0328	3.73428	4.46779	4.57114	5.05678
		3.15413	1.28685	1.77128	1.41889	1.06156	1.49982	1.18941	1.02977	1.69312	1.16474	1.07761	1.60788		2.46326	2.27968	4.08492	4.83752	3.85418	8.60468	4.76374
		3.14916	1.49184	1.23091	1.28652	1.07379	1.29809	1.18862	1.09448	1.49663	1.15584	1.37361	1.37466		1.8913	1.65676	3.82259	3.56003	4.03138	4.30144	5.36923
		2.60282	1.62825	1.53073	1.4444	1.87979	1.8638	1.24839	1.18878	1.67046	0.97697	1.55975	1.68974		1.9562	1.43651	4.73177	3.50833	4.24341	5.44076	5.66941
		2.43846	1.73084	1.31325	1.21115	0.922986	1.02745	1.00483	1.30363	1.46695	1.43526	1.72021	1.69151		3.04368	2.53866	4.52368	2.86336	3.71664	4.63372	5.22108
		2.05445	1.57159	1.9091	2.06223	0.946946	1.72368	1.01209	0.961118	1.69597	1.29638	1.42239	1.36487		2.8464	2.17442	2.90685	3.58091	3.99211	3.66462	5.67816
		1.5855	2.27053	1.97019	1.23297	1.03507	1.1992	0.935199	1.00679	1.09857	1.00566	1.85663	1.68654		3.02363	3.03107	5.47732	3.89096	3.3407	3.79962	4.78079
		1.62331	2.32749	1.90896	1.46166	0.959975	1.9701	1.17195	1.17506	1.35775	1.42454	1.08517	1.49955		2.07756	2.35444	4.60384	3.68705	3.92171	3.83652	4.68528
		1.99626	1.35409	1.12864	1.68047	1.15522	1.02624	1.08373	1.16758	1.33452	1.03549	1.6113	1.67072		2.62097	2.76649	4.00034	4.23561	3.50372	3.88481	4.68367
		2.84185	1.6563	2.53247	1.39884	1.02904	1.44248	1.75878	1.10032	1.32226	1.06391	2.00959	1.79474		2.04453	3.09007	4.2189	4.02152	3.45199	4.79882	3.74855
		2.47793	1.32153	1.87234	1.39976	1.02254	2.05459	1.29449	1.4746	1.11108	0.969063	1.14678	1.43753		1.98847	2.96757	3.86421	3.96375	4.55837	4.5795	5.00761
		2.29621	1.84196	1.87345	1.41569	1.02004	1.41177	0.986694	1.61826	1.17766	1.41349	0.996673	1.27446		1.71694	3.35882	2.6552	2.59937	4.93022	3.5855	5.40938
		2.96105	1.04032	1.92089	1.50377	1.03629	1.61254	1.05817	1.11946	1.48953	0.976284	1.68032	1.28035		1.64142	1.75495	5.10472	3.34743	5.89259	5.85979	3.61288
		3.01261	2.04389	1.73345	1.54913	1.23945	2.38346	1.29285	1.21066	1.53188	1.04113	1.1464	1.36726		3.93374	3.62523	5.11636	4.40289	3.46205	6.72757	6.11299
		2.842	1.66315	1.82336	1.70194	1.08329	1.38001	1.21614	1.20097	1.16626	1.12828	1.08122	1.12921		1.86501	3.63209	3.23246	4.64806	4.46224	4.54517	5.09957
		2.83745	1.29508	2.22977	1.64921	1.18918	1.19317	1.13973	1.05062	1.81277	1.13948	1.18684	1.14774		2.84845	3.3454	4.23892	3.33945	3.44659	3.95372	5.56515
		2.94302	1.86198	1.98509	1.76997	1.35895	1.20636	1.00817	1.18435	1.25747	1.34801	1.66591	1.30127		2.29015	2.34241	2.84042	3.97639	3.75438	3.90578	6.5947
		2.58912	1.72564	1.81561	1.7519	1.23644	1.21806	1.40358	0.986718	1.37241	0.986202	1.57561	1.46311		1.51949	1.59105	3.6642	4.54137	2.42106	3.72162	5.15001
		2.41545	2.0849	1.92381	1.58451	1.23855	1.77061	1.12203	1.21884	1.62318	1.41986	1.52873	1.24178		2.14671	2.21273	3.51389	2.44571	2.90992	3.61716	6.49113
		2.28459	1.93641	2.22275	1.33379	1.15925	1.242	1.32558	1.13274	1.28549	1.29708	1.52047	1.22		1.99367	2.48669	3.39874	2.27915	3.53113	3.69284	4.36919
		2.27651	1.46987	1.9671	1.91257	1.09877	1.17206	1.13435	1.23651	1.70347	1.16502	1.65757	1.10932		2.31482	3.25231	3.01721	2.49358	5.71621	5.00654	2.81569
		1.96568	2.01245	1.70526	1.98264	1.07151	1.55676	1.36327	1.31941	1.66675	1.37609	1.20723	1.10923		2.06623	3.17417	2.12042	1.9649	2.59295	4.1734	3.23503
		2.04644	1.16816	1.98989	1.36258	0.967575	1.53368	1.10727	1.57909	1.20245	1.33616	1.57173	1.66379		2.70597	2.18657	2.27518	3.0525	2.53464	5.40614	3.10565
		2.96946	1.87149	1.78255	1.17382	1.18531	1.57959	1.52495	1.22001	1.53341	1.54529	1.66163	1.38598		3.10786	2.94501	4.92671	2.41891	2.18049	4.10025	2.91724
		1.23425	2.01872	1.73789	1.89656	1.04121	1.07184	1.1133	1.18386	1.40886	0.974298	1.49699	1.23435		2.22767	2.2489	3.54404	2.6379	3.06795	1.63812	3.22872
		2.06001	1.06109	1.99938	2.23241	1.36797	0.943736	1.13164	1.21094	1.7428	1.75099	1.60165	1.43688		2.01351	3.49299	3.6857	2.93921	3.24479	3.16921	3.03582
		1.37829	1.31478	1.43269	1.90422	1.00624	1.83827	1.42498	1.30433	3.01842	1.43921	1.23485	1.56037		1.37458	3.41085	3.41053	2.684	3.01146	3.76729	3.18197
		3.73962	1.32642	2.50004	2.27181	1.04424	2.0051	1.16332	1.15444	1.45365	1.53004	1.36146	1.44877		2.06377	3.46453	3.59366	3.76648	3.16042	3.68621	2.80261
		3.50729	1.28602	2.13113	1.82807	1.12554	1.80606	1.06784	1.03406	1.38348	1.09361	1.58199	1.29032		2.53165	4.50314	3.78148	2.84944	3.01625	3.36938	2.99022
		4.2028	2.00001	1.65668	1.57469	1.13071	1.56147	1.2491	1.43156	1.26901	1.0728	1.77648	1.70702		2.94893	2.6353	3.96768	2.95771	3.09989	4.93523	2.06455
		4.09796	1.53301	2.26484	1.45213	1.25537	1.63748	1.20354	1.63247	1.5475	1.00776	1.23288	1.51048		2.28553	2.46868	4.97005	3.22476	4.62185	4.01845	3.03397
		4.06815	1.94064	2.13173	1.81712	1.17014	1.78711	1.40223	1.16804	1.16399	1.4501	1.24413	1.3613		1.60103	1.80442	4.05887	4.10584	4.99082	3.09812	3.26863
		1.93084	1.20318	1.70595	1.47774	1.28291	1.43022	0.964989	1.01475	2.01773	1.16101	1.33826	1.27169		2.04214	2.72228	3.93857	3.07894	3.4833	2.82537	2.98788
		1.93263	2.23676	2.24453	1.48193	0.966363	1.54156	0.962207	1.01197	1.51879	1.10599	0.976819	1.39072		2.55447	2.84184	3.16745	3.26882	4.4133	2.01629	2.55631
		2.21158	1.65699	1.89784	1.82779	0.901166	1.19123	1.35291	1.18819	1.48425	1.01704	1.55635	1.20929		2.54129	1.13992	3.73153	3.08275	4.03526	2.6519	4.12468
		2.00552	1.68528	1.61573	2.90232	0.982943	1.94233	1.45028	1.05691	1.04764	1.16005	1.23721	1.15756		2.13263	3.28196	4.42014	2.31838	4.01571	2.7928	3.39064
		2.63145	1.75441	2.14002	1.82169	1.26832	1.17035	1.3533	1.14518	1.04951	1.16366	1.85379	1.71517		2.19442	3.03332	2.55374	2.12641	3.45343	3.83936	3.77596
		2.5449	1.97457	2.02149	1.70891	1.1062	1.59901	1.10899	1.42004	1.28361	1.42311	1.70917	1.05389		2.73176	3.07774	2.20463	2.01257	3.39741	5.05578	9.30841
		2.34478	1.321	1.99233	1.8116	0.999807	1.75145	1.5405	1.1605	1.40092	1.11295	1.02046	1.05985		2.44671	3.14205	3.07113	2.37324	4.52157	3.09045	7.74705
		2.42433	1.35652	1.77888	1.88808	1.18893	1.16916	1.44596	1.2967	1.14761	1.18339	0.98776	1.37381		2.1624	2.89796	2.76756	2.42036	4.6978	2.09032	4.0997
		2.79772	2.23066	1.6564	1.62756	1.25238	1.15227	1.37849	1.026	1.32171	1.36165	1.88269	1.29121		2.63857	2.54683	2.29144	2.32354	4.87931	2.76501	3.3573
		1.78851	2.11839	1.38999	1.41734	1.16493	1.75427	1.37773	1.80323	0.976358	1.16165	1.96245	1.17432		3.12255	3.5655	2.77134	2.4373	4.48291	4.88709	3.62614
		1.78049	1.44544	1.992	1.57218	1.06548	1.45282	1.45702	1.05025	1.11708	0.976086	1.79667	1.23732		2.62422	3.34675	2.65838	4.64709	6.79736	4.0618	3.82817
		1.71428	1.13354	2.10701	1.85845	0.867847	1.75895	1.22936	1.42285	0.978987	1.06551	1.11394	1.11774		2.56572	3.43818	2.45677	4.08493	3.91562	4.70996	4.03691
		2.23876	1.50945	1.96803	1.94674	0.922097	1.33558	1.27122	0.958034	1.09476	1.18575	1.18876	1.15079		2.29726	2.08266	2.35197	5.12473	4.21009	3.71996	4.22719
		2.27853	1.50717	2.18304	2.05505	0.958636	1.22769	1.52508	1.53757	1.15069	1.41975	1.19236	1.13432		2.23118	1.99298	2.36278	2.96593	2.77989	4.82515	4.2715
		2.83962	1.45725	1.56834	1.79427	1.2013	1.31698	1.90539	1.21406	1.66494	1.20996	1.39187	1.12072		2.75227	4.0326	4.56506	2.31806	2.88219	4.9887	4.38422
		2.44269	1.33213	2.32821	1.57002	1.07291	1.34468	1.88179	1.15615	1.07859	1.21786	1.3047	1.29212		2.11544	3.50041	3.76022	3.14379	2.18681	3.54371	4.73699
		2.12244	1.324	1.84718	1.76055	1.55438	1.46868	1.27839	1.60061	1.13755	1.14063	1.23722	1.91826		1.74119	2.37204	3.1016	4.05131	3.15212	4.48438	3.08138
		2.11959	1.11937	2.10413	1.83784	1.07411	1.84225	1.03922	1.42306	1.45872	1.54611	1.10091	1.4859		1.54408	1.72743	3.77555	2.24858	3.18282	4.07313	3.64059
		2.1655	1.64242	1.41961	1.52611	1.01861	1.63453	1.46265	1.40169	1.49202	1.57204	1.85437	1.78132		3.43747	3.02269	4.22057	1.97905	2.32281	6.34239	5.79701
		2.39627	1.35199	1.79753	1.98168	1.18894	1.38219	1.22262	1.08043	1.54486	1.29954	1.7612	1.00074		1.77141	3.33785	3.64101	3.92133	4.70356	3.66022	3.82225
		2.6447	2.11452	1.89148	1.68186	1.22313	1.84426	1.33362	1.20598	1.09294	1.24351	1.62998	1.11734		2.08626	2.13522	3.89782	5.8684	1.99696	5.25892	5.37039
		2.83305	1.5994	2.65695	2.70073	1.14927	1.09614	1.08908	0.83362	1.47284	1.19639	1.03426	1.2394		2.44805	3.61557	3.48485	3.17179	1.69942	4.15538	3.30023
		2.48248	1.57366	1.83208	1.84479	1.12298	1.39809	1.28456	1.58966	2.89372	0.96023	1.71019	1.04286		2.38705	2.11975	3.40728	3.10648	2.18291	4.64311	3.69849
		2.33473	3.29865	1.93274	1.88272	1.11021	1.29837	0.922428	1.24368	1.27274	1.2264	1.43408	1.05857		1.21991	3.01227	4.15591	3.82365	2.67871	4.4972	3.69065
		1.43617	1.84502	1.99666	2.52192	1.00802	1.79797	1.13635	1.17587	1.38038	1.21388	1.7183	1.12422		1.74061	2.64026	3.57834	3.77015	3.63829	9.33424	3.60196
		2.74397	1.83816	1.8313	2.95599	1.03249	1.54325	1.10632	0.975049	1.19151	1.62366	1.47261	1.17531		1.5318	1.97135	6.26486	2.1409	3.20192	4.77489	4.20057
		1.94492	1.97913	2.24376	2.16765	0.961176	1.37376	1.12283	0.978577	1.60406	1.28154	1.14137	1.09011		1.41574	1.83611	5.7477	1.46365	2.62957	4.31207	4.1718
		1.31103	2.13881	1.39025	1.56343	1.01166	1.34722	1.3247	0.977072	1.43145	1.58914	1.74269	1.0901		2.31919	3.30593	2.75897	4.53722	4.77832	6.67198	3.46038
		1.75895	2.00162	1.96556	1.47528	1.04895	2.20215	1.13089	1.58694	1.57173	1.77804	1.10838	0.961009		2.95436	3.23684	3.21502	3.96029	4.39304	5.02116	5.2703
		2.14157	1.56236	1.96229	2.07566	1.07615	1.72041	1.18578	1.03945	1.00317	1.43744	1.37884	1.1758		2.08549	2.1173	2.72565	3.51367	1.39331	4.00083	5.14911
		2.10829	2.21572	1.41954	2.29927	1.01725	2.38257	1.03079	0.989984	1.76578	1.15978	1.00733	1.1535		2.29676	3.22061	2.79873	3.53976	4.175	3.46874	3.40388
		1.61875	2.24808	1.61937	1.68439	0.918503	1.95702	1.2289	1.28204	1.81463	1.19693	1.25982	1.31402		2.95042	2.34897	3.05348	3.76444	3.62012	4.54196	4.14865
		2.4985	1.50889	1.70613	1.66347	0.986137	1.46594	1.11752	1.09992	1.58681	1.3135	1.99	1.01655		2.44181	2.67179	4.36905	3.73513	3.33886	3.58149	6.7739
		1.75027	2.2383	2.27573	1.72297	0.915688	2.06243	1.89326	1.00233	1.67345	1.45075	1.17807	1.42766		3.01354	2.81473	5.80114	3.78913	4.93962	2.99872	5.77854
		2.75725	2.12033	2.17766	1.54801	0.984623	2.2596	1.12395	1.07325	1.05106	1.36606	1.52766	1.10855		3.05049	3.07469	3.93271	4.21621	5.75138	2.87352	3.52899
		2.41637	2.11537	1.96913	1.56319	1.18301	1.83373	1.45397	0.995662	1.56382	1.60948	1.61823	1.19568		1.93147	1.95587	4.56874	3.60594	3.59703	2.59493	2.85997
		1.48108	1.34023	1.81887	1.81763	1.37689	1.8306	1.3646	1.02237	1.07554	1.60065	1.95749	1.05305		2.95443	1.77661	6.43428	1.83394	3.62291	2.98502	3.87545
		2.33481	1.59264	1.76594	1.81205	0.956802	1.63811	1.39861	1.0962	1.20676	1.39756	1.66424	1.36901		2.26458	3.26395	3.99919	2.44137	5.4574	2.65878	2.19151
		2.05149	1.98695	1.15825	1.51443	1.19878	1.2687	1.10794	1.04336	1.436	1.41949	1.09891	2.26304		2.72726	1.77721	5.23772	6.05859	3.30137	2.36165	3.15462
		2.82954	2.15656	1.58455	1.48906	1.19258	1.3412	1.32823	1.34938	1.28548	1.93899	1.41402	1.36402		2.25325	4.14542	4.89962	3.81515	4.49603	2.9453	2.72857
		1.85506	1.88419	1.36427	1.68762	1.11735	1.87122	1.37956	1.08263	0.993289	1.16725	1.2114	1.32988		2.65733	4.13952	5.04847	3.5789	3.53001	2.98692	4.56395
		2.92907	1.76414	1.92706	1.36713	0.912932	1.74953	0.965205	1.06689	1.44568	1.38917	1.24433	1.40124		2.31556	3.41772	4.56904	3.79981	3.68252	2.94263	4.15248
		1.74172	2.41514	1.32504	1.62051	0.992602	1.33244	1.12567	1.00591	2.07292	1.29493	1.2861	1.25915		1.68368	1.82835	4.66516	3.83369	5.28349	3.02333	2.64553
		1.81512	1.66162	1.60684	1.99171	1.15896	2.00619	1.14971	1.05004	0.94211	1.12627	1.7787	1.31199		2.842	2.33981	5.89969	3.74615	3.99614	4.04615	3.96413
		1.80456	2.11494	2.01575	1.85809	1.1256	2.25394	1.12834	0.985153	1.43107	1.39271	1.55722	1.52978		2.61665	2.56484	4.44182	3.65811	5.69706	8.01857	4.37426
		1.43503	1.73072	1.36241	2.08048	1.16019	2.5266	1.45531	1.17626	1.56266	1.60355	1.59722	1.34075		2.39972	1.3714	5.4051	5.5037	4.77356	4.20955	3.64076
		2.06796	2.50045	2.46118	1.744	1.04699	1.44348	1.28771	1.07154	1.42189	1.06178	1.06269	1.16173		2.74302	5.35371	5.82016	2.90381	3.69953	3.51439	3.42015
		1.8474	1.75574	1.97329	2.07639	1.1934	2.30151	0.981375	1.02506	1.30339	1.17941	1.30114	1.39432		2.38466	1.59731	4.78284	2.90349	1.43024	4.32539	4.50754
		2.01746	2.41786	1.51812	1.95969	1.16787	1.3522	1.41361	1.0266	1.39934	2.34351	1.10471	1.39001		2.07979	1.64365	4.3384	4.34063	2.92886	5.18889	5.46343
		1.28807	2.21164	1.97641	1.41436	1.11548	1.40763	1.06364	1.01689	1.14107	1.27346	1.74714	1.24917		2.74475	3.08741	3.32298	4.86595	2.20744	4.90435	6.95077
		1.90515	1.93956	1.5071	1.78003	1.29123	1.75869	0.952592	1.37862	1.97152	1.31426	1.12992	1.1429		2.15637	3.33032	4.2414	4.01121	1.95879	8.78095	5.0421
		2.50147	2.04293	1.99191	1.52555	1.05631	2.10168	0.942775	1.10599	1.07739	1.26076	1.7264	1.18253		2.32161	2.49599	5.47077	2.9302	1.39729	3.69042	5.39691
		2.41557	2.06067	1.6641	2.02193	1.00121	1.82868	1.19337	0.968747	1.54099	1.02114	1.42763	1.65438		2.1252	0.793918	2.15998	5.23871	3.27389	3.34045	5.3088
		1.46762	2.1864	1.97216	1.63083	1.17891	1.358	1.08661	1.2538	1.38297	1.27108	1.05936	1.16225		2.70212	2.20607	1.81059	3.77566	3.20806	4.51584	4.98813
		2.50505	2.26416	1.76702	2.58752	1.03059	1.58237	1.07942	1.04501	1.62794	1.67941	2.0149	1.35664		2.12352	3.14871	3.33587	5.51667	2.87354	3.79728	2.98888
		2.04875	1.59647	1.78338	1.65204	1.03694	1.89069	1.12042	0.986549	1.1974	1.16504	1.33181	1.32087		2.14084	1.82682	2.73419	5.43516	3.11599	3.33248	4.70047
		2.17793	1.73215	1.54582	1.75877	1.13076	1.68218	1.08894	1.33504	1.19348	1.68206	0.960979	1.56479		2.31432	4.34473	1.8143	3.54195	3.03656	5.04995	2.51631
		1.7202	2.43717	1.53423	2.06735	1.03275	2.70083	1.25638	1.0233	1.39001	1.63117	1.20801	1.18778		2.74523	3.86967	2.38722	1.92434	3.06466	2.8997	2.50908
		1.96705	1.95252	1.75826	1.67754	1.01214	1.15613	1.04216	1.07073	1.1022	1.52615	1.39841	1.39943		2.9144	3.78324	2.42717	1.54272	2.9434	2.3769	3.09944
		2.20996	2.07135	1.81349	2.67022	0.973192	1.11155	1.30862	1.21901	1.45024	1.08905	1.45555	1.21708		2.62525	3.63167	2.44483	4.47654	2.89579	2.35974	3.06873
		1.72128	1.85198	1.2902	1.73393	1.13161	1.66454	1.0658	1.00243	1.58803	1.31963	1.63827	1.26448		1.52989	3.33025	3.10485	3.57307	3.06234	2.84202	4.99592
		2.04069	2.34954	1.24655	1.50774	1.11857	1.92939	1.50627	1.07653	1.70845	1.2495	1.80533	1.55785		2.26329	3.51865	2.82194	4.52887	2.59927	3.62197	4.90396
		1.61017	1.75488	1.76364	1.72686	1.13452	2.3411	1.45033	1.29781	1.23091	1.18942	2.62058	1.11922		2.00009	4.53054	3.03577	4.04517	3.21216	5.47541	3.72798
		1.66311	1.83264	1.79562	2.42715	0.951999	2.13196	1.08777	1.2295	1.5123	1.52946	1.29768	1.20959		2.56515	3.46553	3.18806	5.85146	2.24441	4.64028	3.72634
		1.78284	2.14936	1.78175	1.59468	1.4551	2.41909	0.952038	0.945422	1.18673	1.13867	1.73649	1.26116		2.34099	3.5842	3.18707	4.02153	3.20616	3.98331	7.06138
		2.83771	1.95068	1.96921	1.9456	1.16257	2.17309	1.00802	1.08277	1.57489	1.40678	1.8411	1.05863		2.35371	2.84087	2.83852	2.10751	2.7154	4.75205	3.29227
		2.65969	1.95573	2.12195	1.44391	1.09564	2.41101	1.13482	1.27681	1.18279	1.7158	1.15487	1.45065		2.43526	3.20646	3.12482	2.59868	2.85412	4.43624	4.9413
		1.53632	2.80501	1.79639	1.81112	1.07721	1.97199	1.0494	1.26754	1.36843	1.13019	1.88845	1.27656		2.46009	2.22376	4.01746	3.79007	3.11737	4.66029	3.96476
		1.56815	1.54826	1.75592	1.72804	1.24024	1.79593	1.26666	1.20453	1.46815	1.64674	1.79684	1.46374		2.24601	1.49169	2.38354	4.34568	2.99131	4.47038	3.64851
		1.76059	2.2424	1.9025	1.46306	1.07865	1.87059	1.35781	1.06792	1.39195	1.39816	1.99818	0.992733		3.63954	3.12798	1.67343	4.96135	3.31871	6.67834	3.58638
		2.23618	2.09757	1.33217	1.43473	1.05179	1.10905	1.2035	1.21297	1.40428	1.00911	0.88507	1.1274		3.38235	3.20181	4.8323	5.37626	3.48968	4.71918	3.78997
		1.66952	2.29984	2.00004	1.35963	1.0113	1.76161	1.42522	0.999717	1.25336	1.0142	0.959153	1.42252		3.37301	2.96562	3.12529	4.19401	4.71714	4.69407	4.16432
		1.72889	1.91372	1.7896	1.65745	1.09225	1.46445	1.24428	1.30601	1.77983	1.2662	1.76459	1.04642		3.57554	2.78241	2.89187	4.14773	4.01369	2.86156	3.40805
		1.79192	1.52888	1.34298	1.24376	1.09109	1.92615	0.986425	1.07965	1.09956	1.00208	1.06231	1.0294		1.60386	2.89943	5.77103	3.03111	3.46454	2.74923	4.50056
		1.51008	2.02041	2.15183	1.27981	1.06303	1.49579	1.13069	1.23991	1.23732	1.00555	1.08755	0.979509		1.62453	2.4097	2.19257	2.60142	3.88614	2.43496	3.52236
		3.39877	1.75026	1.89579	1.337	0.942035	1.76875	1.15901	0.914266	1.5894	1.05271	1.91141	1.71852		3.3236	2.69253	5.26002	2.56684	4.15606	2.66391	4.84549
		1.60942	1.78666	2.38327	1.36699	1.10258	1.68998	1.53393	1.35629	1.32445	1.33863	1.38863	1.43531		1.65695	3.16197	5.65921	2.93203	6.0823	3.11309	5.37025
		1.75268	1.72377	1.91975	1.4671	0.986349	2.02968	1.09437	1.40092	1.32334	1.56713	1.32626	1.05391		2.16642	2.56096	6.24208	3.11274	4.84511	5.01654	3.51004
		2.02097	2.18276	1.9359	1.24783	1.07866	1.45978	1.0263	1.08479	1.15827	1.16807	1.28342	0.99787		2.24101	3.09157	3.76909	2.42566	6.10113	6.87053	3.77288
		1.7142	1.90567	1.84879	1.7325	1.09981	1.30751	1.17176	1.10132	0.992633	1.04324	0.93449	1.17615		3.01194	5.34458	3.87173	3.21365	3.42172	4.42912	4.5321
		2.10614	1.58477	1.36078	1.49465	1.06305	1.61819	1.16269	1.69224	1.30021	1.24089	1.06516	0.967731		2.0076	3.4226	3.41499	2.8222	4.04377	3.56157	4.324
		2.68623	2.15662	2.13787	1.58656	1.01955	1.37697	1.70592	1.38714	1.30959	1.85374	0.962823	1.52055		2.08899	3.4779	3.32648	2.88406	4.66053	6.64813	3.65209
		3.12144	1.72675	1.47456	1.72415	1.22356	1.52408	1.33821	1.16434	1.00605	1.44499	0.924626	1.01534		1.55858	3.77982	3.88325	3.29422	3.48221	3.51728	4.41637
		2.80607	1.78869	1.49482	1.79845	0.984969	1.50389	1.46245	0.997363	1.24393	1.11432	1.02884	1.3211		3.99021	3.78712	3.68397	3.14423	9.86214	3.4763	4.71256
		2.51502	2.02456	1.72807	1.48818	1.20388	1.49468	1.2962	1.16512	1.76926	1.75312	0.964044	1.18341		2.53838	3.80023	3.50788	3.22589	4.25188	4.27379	4.22942
		1.40137	1.61527	1.63556	1.34968	1.03353	2.36234	1.31975	1.17188	1.18927	1.37243	1.07914	1.02448		2.25616	2.17599	4.94196	3.26003	4.03539	3.52219	2.76798
		1.61317	2.36322	1.14353	1.73175	1.02006	1.74533	1.0431	0.962753	1.25528	1.20108	1.66324	1.23482		3.53638	2.28703	3.71509	2.2151	3.85162	3.32465	2.9215
		3.07695	1.71669	2.00652	1.34121	1.09422	1.29326	1.38095	1.23466	1.4203	1.38571	1.43152	1.29112		4.35142	4.10002	4.24943	3.26289	3.27301	3.9235	2.53359
		1.53738	2.18762	2.2861	1.47757	1.12245	1.82298	1.76249	1.04938	1.42911	1.31159	1.45884	1.16923		1.27306	3.23724	4.23987	4.2229	3.4404	3.996	2.66677
		1.50234	2.53233	2.10782	1.88978	1.26305	1.66518	1.0294	1.17886	2.02953	1.69757	1.61787	1.32681		1.58295	2.2956	5.13293	2.83152	3.48975	2.3128	3.16352
		2.7066	1.689	1.90876	1.58508	1.1727	1.77876	1.12987	0.98511	1.5126	1.09793	1.1936	1.56332		1.80844	1.50591	3.49122	3.60882	3.637	1.82903	2.61176
		2.17353	2.22735	1.76578	1.50542	1.38164	1.75761	1.00553	0.959329	1.99327	1.23064	1.9165	1.92258		1.62077	2.76183	3.33712	3.67506	2.94225	2.70364	2.33466
		1.38831	1.66945	1.79222	1.59644	1.2767	1.50725	0.989138	1.33294	1.3115	1.03118	1.29226	1.65531		2.78128	3.2553	3.57113	3.52069	3.2614	4.34281	2.30413
		1.51612	2.74149	1.73907	2.00346	1.19453	1.87566	1.00278	1.07416	1.71119	1.05548	1.6832	1.14194		2.92981		4.10039	4.56903	3.04984	4.91694	2.93734
		2.22768	1.69835	1.74332	1.61589	1.13241	1.76768	0.930353	1.50279	0.968346	1.16498	0.974439	1.02829		2.07021		2.76648	3.96026	2.43608	3.47035	4.58801
		2.61294	2.08866	1.40078	1.32598	1.18772	1.44969	1.51228	1.12882	1.65046	1.18056	1.10412	1.03854		2.68755		3.53195	4.56403	2.62501	1.64127	2.2514
		3.0521	2.08919	2.06402	1.67663	0.887505	1.6956	0.931578	1.11917	1.06172	1.64549	1.10704	1.40368		3.10501		4.15408	4.36298	4.3649	1.48632	2.4116
		2.10647	1.62093	1.65417	1.63135	1.20383	1.73998	1.66247	1.37653	1.20418	1.30893	1.33657	1.57454		3.25922		3.37463	4.27723	1.94237	2.82729	4.29163
		1.54406	1.4549	1.96909	1.88367	1.1176	2.43479	1.19198	1.17042	1.62601	1.39364	1.68599	1.28642		3.20032		4.11346	3.34079	4.30216	2.57959	3.80734
		1.46704	2.23999	2.13185	1.34711	1.07454	2.4432	1.05747	1.44488	1.54131	1.23692	1.06039	1.31413		2.98809		4.17911	3.67749	3.88863	3.02438	4.82144
		2.36891	2.12482	1.90718	1.20719	1.25146	1.54181	1.0552	1.56293	1.50637	1.58949	1.45889	1.041		2.52242		2.8543	4.33315	3.51488	2.82249	3.79717
		2.56309	2.3235	1.6156	1.48858	0.984892	1.35596	1.42786	1.21637	1.39226	1.5313	2.17282	1.24768		2.15772		3.09451	3.97323	3.81836	2.5567	3.63705
		2.59714	2.07852	1.51937	1.34862	0.95541	1.43609	1.07736	1.0901	1.31233	1.29397	1.18147	1.20811		2.56838		2.95998	3.28809	3.55085	3.20574	3.64741
		2.8383	1.4623	1.94422	1.8641	0.900925	1.60564	1.34106	1.10953	0.941351	1.13213	1.03262	1.30293		3.18105		2.558	3.42665	3.12977	2.96807	3.34322
		2.14135	2.12696	2.18916	1.27609	0.961793	1.19392	1.39695	1.2915	0.931578	0.977867	1.46302	1.38359		2.38623		2.26117	3.672	3.24802	2.66655	3.55461
		2.51799	1.53789	1.41519	2.21129	1.13922	1.45269	1.12939	1.02246	1.53625	1.26963	0.99468	1.61103		3.20329		3.19559	3.55922	5.00998	1.77299	3.31677
		2.67889	1.93695	1.38951	1.4748	1.18501	1.52547	1.37088	1.10898	1.17317	1.04752	0.923967	1.43697		1.82435		3.05395	3.68046	4.23207	1.46224	6.90805
		2.62429	1.91887	1.733	1.79649	0.903102	0.872957	1.01785	1.29266	1.22418	1.3821	1.04611	1.22418		2.60458		2.98548	3.11531	3.81811	1.78385	4.74584
		2.981	2.87354	1.92237	1.26875	1.12096	1.15129	1.20921	1.4309	1.39617	1.30666	1.02335	1.55214		2.82985		2.3943	4.37889	3.26004	2.42328	4.3927
		1.88777	1.86573	1.90061	1.42731	1.01045	1.4082	1.00857	1.27976	1.39791	1.80488	1.8831	0.972304		3.0771		2.9279	4.93902	3.14919	2.26335	3.51184
		1.76655	1.70235	2.29464	1.55382	1.04899	2.50153	1.12152	1.30267	1.02866	1.33788	0.999728	1.49612		2.60971		1.87231	3.30273	4.18785	2.97474	1.93954
		2.47257	1.66563	2.12609	1.14555	0.890123	1.77887	1.02352	1.33647	1.44873	1.17107	2.58334	1.51215		2.51161		2.99888	4.27493	3.66703	3.87045	1.68147
		3.1254	2.14276	1.9725	1.30601	0.965473	1.77236	1.21544	1.1105	1.1811	1.73294	1.21354	1.3113		2.62559		2.51382	3.61045	10.1775	7.67867	3.23545
		3.06368	2.09264	1.92613	1.52607	1.18633	1.66738	1.18089	1.3062	1.582	0.951659	1.34665	1.5292		2.15235		3.28705	4.93905	3.0827	3.82011	3.13276
		2.5826	2.51792	1.89107	1.55596	1.24236	1.71496	1.14865	1.52954	1.12723	1.38419	1.99027	1.72091		2.05923		3.00039	6.12813	3.20501	3.65265	2.81502
		3.34998	1.95133	2.25094	1.17507	1.0107	1.57346	1.15236	1.4028	1.42109	1.20808	1.75274	1.0683		2.69532		3.16627	4.8521	5.04692	3.288	3.25259
		3.49888	2.64006	1.82087	2.02129	1.11105	1.62507	1.16254	1.2499	1.2697	1.638	1.20208	1.53213		2.99751		3.2445	3.39957	4.21367	4.63843	2.78284
		4.46449	1.64127	2.53799	1.38737	1.1691	2.04713	0.946168	1.54935	1.239	0.978318	1.68437	0.953128		3.229		2.48443	3.46199	5.80741	4.4291	2.0404
		3.18917	2.17504	2.05368	1.18822	0.977101	1.67509	0.982712	1.02742	1.52739	1.23515	1.50841	1.63212		2.34252		2.88908	3.53249	4.0346	5.66714	2.08392
		3.93998	1.55888	2.05134	1.19007	0.925215	1.6878	1.19772	1.44143	1.32278	1.04357	1.45175	1.39931		2.98458		3.13185	4.12318	3.54254	4.04032	2.58851
		2.01895	2.1262	2.01581	1.094	0.867863	1.52035	0.95341	1.40862	1.46553	1.26897	1.35197	1.17475		1.81184		6.32262	3.51862	3.80578	3.72071	2.77413
		2.61654	1.98375	1.9161	1.34103	1.14928	1.60339	1.0291	1.2013	1.5075	1.15829	1.69934	1.18239		1.89708		2.22664	3.66417	4.28026	3.90686	2.63067
		1.2104	1.90431	1.61339	1.24249	1.10982	2.05918	0.992725	1.12927	1.13346	1.22322	1.24121	1.76311		2.41368		2.61977	4.86621	2.3724	4.59595	3.65808
		1.98345	1.68238	1.87459	1.43197	0.988506	1.59198	1.20524	0.979991	1.06115	0.963722	1.14556	1.27102		2.24466		2.66386	5.06632	2.33859	3.17086	4.96925
		2.20269	1.9834	1.90556	1.73907	1.17402	1.23784	0.933808	1.50994	0.975668	1.46153	1.16455	1.00771		2.97461		2.39479	4.70895	4.92101	3.19118	4.14347
		1.95245	3.05727	1.84239	1.2607	1.14029	1.86797	1.02788	1.2243	1.19355	1.00308	1.90384	0.995487		3.50626		2.91944	3.775	3.60697	4.60352	4.4848
		1.90087	1.5639	2.57481	1.73573	1.07112	1.85979	1.16994	1.22464	1.51502	1.43078	1.49461	2.26467		1.50584		2.68475	3.69726	3.03825	4.1327	4.21621
		1.69979	1.65858	1.98649	1.54961	1.10398	1.97826	1.21097	1.29411	1.49265	1.1869	1.50546	1.08874		3.45099		2.98942	3.90122	3.2841	2.67873	3.46687
		1.82948	1.70015	2.06256	1.22154	0.941023	2.03787	1.26013	1.23784	1.22564	1.28305	1.07184	1.03674		3.87512		4.63283	5.62136	4.41383	5.10521	3.80578
		1.40383	1.63243	2.7923	1.52454	1.14096	2.17248	1.13921	0.957467	1.25621	1.10736	1.3643	1.21444		3.40889		3.86939	3.87939	3.93208	4.41065	4.81722
		2.80829	2.3367	2.12705	1.66918	1.41331	2.38086	1.09223	0.983714	0.990805	1.14716	1.28725	1.15044		3.65303		4.48534	5.0391	2.42957	6.17145	3.54742
		1.82887	1.78546	1.76356	1.70029	1.13678	1.78042	1.08436	1.23445	1.22599	1.13465	1.38862	1.01174		3.75879		4.01918	3.75129	2.90661	4.25731	5.13632
		1.38791	1.78353	1.54007	1.6383	1.28048	1.7352	1.37578	1.16217	2.60205	0.97657	1.47027	1.27886		1.55742		3.79578	3.36874	2.37091	4.63852	3.54934
		2.49479	1.56114	1.54581	1.4287	1.0361	1.71738	1.11239	1.00656	1.55201	0.978024	1.13266	1.17164		1.84379		4.25817	2.96005	5.1775	4.63282	4.08448
		2.58018	1.81629	1.90179	2.00296	1.23127	2.01604	1.23914	1.4996	1.32315	1.05024	1.57427	1.19955		1.9594		3.28253	2.48509	4.56525	3.82804	3.60727
		1.43647	1.6274	2.03967	1.37417	1.26698	1.15507	1.28867	1.31043	1.23159	1.47351	2.85561	1.28228		1.9183		4.56669	3.12241	7.53788	9.04942	4.11243
		1.48191	1.7769	1.71942	1.93675	0.967795	1.06679	1.43254	1.44997	1.2586	1.53875	1.03921	1.2794		1.70463		3.99652	2.62206	4.77297	5.23298	4.35493
		1.76126	2.11277	2.04707	1.46672	1.22612	2.18853	1.28323	1.21978	1.34574	1.39319	1.40546	0.972116		1.77921		5.86693	3.05571	5.41669	5.52591	6.11842
		1.29678	2.14973	1.58099	1.34933	1.05171	2.37745	1.24664	1.38605	1.71907	1.08638	1.02984	0.94738		3.59873		6.56065	2.95752	3.91246	5.17103	5.08623
		1.50595	1.61096	1.87538	1.2543	1.20179	2.5331	1.15358	1.4116	1.67267	1.36513	1.03979	0.985471		2.22955		3.5497	2.51326	2.73941	3.8562	3.70708
		1.94837	2.09528	1.96975	1.2278	1.0732	1.83025	1.05161	1.32643	1.59386	1.18002	0.983388	1.02016		2.42742		3.49756	2.40682	4.16732	4.04194	2.35404
		1.66278	2.21604	1.93325	1.19961	1.01704	2.36606	0.961446	1.06512	1.78453	1.22197	1.52671	1.04539		1.75634		4.45129	3.05234	3.96143	4.71472	2.70791
		1.77427	1.72775	2.55135	1.63615	1.11884	2.66417	1.11586	1.16927	1.07042	1.32807	2.00514	1.02228		2.29199		3.66095	2.46658	3.88551	2.78755	5.95912
		1.56697	1.76814	2.1421	1.75675	0.887384	2.79133	1.4642	1.08898	0.875414	1.64991	1.4216	0.961068		2.38563		4.38452	3.11943	4.62805	3.22024	4.5862
		1.50412	1.52819	1.8143	1.83737	1.06871	1.76818	1.10478	1.18867	1.15931	1.46686	1.42789	1.11506		2.43681		5.96055	2.86619	2.36656	2.69965	4.18983
		1.89708	1.64438	1.5949	1.61991	1.34801	1.57293	1.08134	1.59797	1.71893	1.3266	1.78249	1.11213		1.70347		4.0358	4.36366	5.78782	2.16459	3.90782
		2.98507	1.27354	1.88908	1.74174	1.04872	2.2924	1.05583	1.3092	1.22038	1.5692	1.55445	0.972937		2.45614		5.06119	4.87529	3.53057	3.05812	3.75656
		1.83002	1.82763	2.23621	1.73388	1.4018	1.38653	1.26306	1.136	1.62951	1.13007	1.67872	0.966883		2.83536		5.47514	2.33147	4.87005	5.06093	3.8532
		1.83815	2.0185	1.55095	1.36566	1.11064	1.66843	1.29756	1.16211	1.64891	2.15911	1.25111	1.28762		3.25046		6.39141	4.23788	3.69643	4.13984	3.95814
		1.89575	1.44754	2.03082	1.24959	1.13469	1.51132	0.931578	1.3341	1.21681	1.12687	1.06498	1.02899		2.57335		4.20906	3.51551	4.7625	2.69142	4.2177
		2.66158	1.90851	1.75858	1.73628	0.946836	1.9138	1.12817	1.1357	1.64972	1.12012	1.10656	0.980315		2.82865		3.20252	3.2941		2.12384	3.4666
		2.56302	1.84002	2.07797	1.73732	1.3807	1.37645	1.17361	1.5124	2.59422	1.02328	1.58017	1.88351		1.53236		3.30619	4.46458		3.27534	4.71825
		2.22871	2.07221	1.45064	1.37731	0.904865	1.22129	0.988354	1.28805	0.999099	0.932015	1.31135	1.12872		3.05772		3.83373	4.82044		3.34532	5.3947
		2.36374	1.93484	1.58577	1.22151	1.43779	2.44578	1.43874	1.64369	1.26135	1.33719	1.42461	0.973272		2.28451		4.50257	6.48018		3.6539	4.90358
		1.72129	2.25487	1.92055	1.46773	0.964801	1.3645	1.27471	0.983167	1.05521	1.13218	1.45771	1.11589		2.91701		5.29558	4.29778		3.51902	4.172
		1.98388	2.33809	2.1423	1.14638	0.989045	1.88066	1.38647	1.31703	0.992891	1.08855	2.53894	1.12681		2.18995		4.52163	3.56002		3.63325	4.30674
		2.24913	2.12627	1.66285	1.59974	0.897319	2.04102	1.20973	1.42647	1.88229	1.32746	1.04113	1.1952		2.34596		4.32116	3.92347		5.5754	4.53202
		2.20892	1.80907	2.07814	1.52825	1.26449	2.09177	1.06069	1.09835	1.36633	1.53901	1.1606	1.14057		2.89828		3.50064	4.10726		4.2265	5.6263
		2.53818	1.84317	1.33355	1.53485	1.02865	1.27433	1.14799	1.37302	1.3779	1.21012	2.12709	1.59475		2.17258		3.66996	5.40062		4.0651	3.43861
		1.73643	1.59216	2.06372	1.69693	1.52565	1.70749	1.25893	1.23873	1.10403	1.41099	1.15812	1.09123		2.14337		3.50746	5.09616		4.01053	4.69602
		2.24561	2.07749	2.18152	1.87901	1.24144	1.95023	0.982109	1.15976	1.10841	0.963218	1.6624	1.00682		2.05079		4.2541	3.45114		4.09654	4.14438
		1.64194	2.03871	1.30133	1.54634	0.931481	1.12163	1.18762	1.35032	1.35468	1.07	1.19164	1.11686		2.51115		5.87581	3.31252		6.17323	3.53973
		1.86232	2.38879	1.80314	1.5938	1.01326	1.09096	0.983523	1.17816	1.50989	1.10433	1.75732	0.900445		2.869		6.2861	3.65466		3.11181	4.15818
		1.77027	1.6844	1.17323	1.53092	0.985309	2.23037	1.10569	1.07155	1.34791	1.12382	1.46163	1.03062		3.19451		3.62333	5.05449		2.97641	4.63619
		1.93378	2.16225	1.59687	1.57839	1.06616	1.91292	1.05067	1.32595	1.60983	1.13557	1.36375	0.966935		1.77491		3.83193	4.16758		3.20231	3.35464
		2.0597	1.73253	1.40208	1.35621	1.1635	2.02953	1.21696	1.24797	1.2564	1.25913	1.33835	0.927188		3.13459		4.62244	3.31148		3.20239	4.8818
		2.05472	2.1015	2.2788	1.17932	0.991668	1.86944	1.13393	1.0614	0.984623	1.22007	1.50781	1.05589		2.77368		3.94901	3.32		5.79862	3.67689
		2.252	1.69318	1.632	1.53659	1.09982	1.47282	1.15815	1.36016	1.69509	1.26638	1.51824	0.979444		3.24327		6.00226	2.98175		5.01984	4.50908
		2.28334	1.78055	1.5061	1.67771	1.18943	1.6505	0.982616	1.14377	1.3502	1.44274	1.27489	1.15812		2.92673		3.59808	2.78615		7.83503	3.10954
		1.82229	1.90783	1.64864	1.74892	1.28262	2.25742	1.20479	1.10597	1.24706	1.50726	1.62271	1.0308		2.00588		5.66179	2.51307		4.62056	4.99081
		1.54471	1.69453	1.73026	1.75289	0.952254	2.51517	0.925107	1.04591	1.08664	1.47079	1.51962	1.26211		2.61061		9.06124	3.26031		4.61238	5.23587
		1.40478	1.74728	1.63823	1.59085	1.27678	1.63574	1.37674	1.4486	1.60409	1.02376	1.60927	1.04959		2.98212		4.31522	3.25211		3.73863	2.75222
		2.3353	1.26609	1.32078	1.53728	1.02128	1.55132	1.50119	1.23358	1.11377	1.08763	1.75854	0.932359		2.06359		4.55974	3.10594		4.00388	4.71456
		3.04406	1.99598	1.80729	2.15826	0.997159	1.43548	1.08881	1.28394	1.23658	1.16119	1.83301	0.942928		2.36259		4.01291	2.7741		3.94846	3.97923
		2.99131	1.74407	2.091	1.52998	1.12757	1.59291	1.23095	1.41164	1.65536	1.31087	1.60684	1.13959		2.05329		3.60342	3.01729		3.67823	3.05355
		2.25129	1.67856	2.41371	1.2119	0.965869	1.87315	1.51101	0.993774	1.70564	1.08004	1.75374	1.16737		2.31558		4.58096	3.16564		3.88739	3.15703
		2.7353	1.86384	1.7341	1.27266	1.32542	1.97824	1.18447	1.32737	0.935358	1.19944	1.78124	1.17644		1.39432		5.22332	3.11426		5.06196	2.95363
		2.9871	2.12005	1.55384	1.07614	1.04081	1.72793	1.07704	1.20482	1.46061	1.21168	1.59302	1.04681		2.63357		3.6299	3.14833		4.92204	4.67558
		2.01079	1.91342	1.70705	1.53286	1.1053	1.34679	1.06256	1.04154	1.361	1.30219		0.940924		3.1698		5.59992	2.63246		4.30901	3.14778
		1.86187	1.79863	2.13727	2.16221	1.15775	1.44694	1.11226	1.21685	1.29674	1.27928		1.11048		2.10963		3.6341	2.36868		4.48657	3.68521
		2.83832	1.38622	1.77425	1.30209	1.36302	1.10268	1.37776	1.12602	1.47161	1.13304		1.32899		2.88576		3.88203	3.24536		4.29669	4.23463
		2.46708	2.18652	1.86042	1.35045	1.24118	1.35069	1.93403	1.26222	0.970497	1.60074		1.33602		1.96406		3.54998	2.82881		5.06837	6.2123
		3.14099	1.7462	1.51883	1.3499	0.904795	1.64867	0.962333	1.00638	1.24356	1.06483		1.08668		1.93663		5.9628	3.60221		3.62584	3.51181
		1.40539	2.1505	1.85615	1.94985	1.08094	1.95482	1.07037	1.00039	1.58082	1.0126		1.45491		2.3027		4.14687	3.75591		4.81243	4.58939
		1.58656	1.75172	2.36923	1.96114	1.25524	1.79442	1.07631	1.38741	1.20456	1.2885		1.15312		3.18257		4.22924	3.85921		3.71911	4.09974
		2.70956	2.08122	2.49408	1.54684	1.06483	1.08844	1.27583	1.31826	1.2745	1.77281		1.21018		2.15356		3.61041	3.34118		5.94303	4.60625
		3.00699	1.62503	1.72644	1.51075	1.04444	1.61353	0.9911	1.30738	1.07736	1.1932		1.22233		2.91004		3.91397	3.67172		5.41849	4.87049
		2.52509	1.45125	1.42966	1.61223	1.11633	1.39823	1.32935	1.16664	0.888502	1.36787		0.975708		1.86947		3.6769	4.71175		2.80769	5.03984
		2.41186	1.4614	2.0646	1.61574	1.24497	1.52735	1.65445	1.2098	1.52471	0.999482		1.11541		3.04739		4.45436	4.36453		2.79341	4.52686
		2.25747	1.58488	1.55702	2.00351	1.19596	1.84052	1.11532	1.25273	1.03536	1.62952		1.50712		4.24837		3.74589	3.72941		2.72563	3.87064
		1.97014	1.90883	1.60018	2.05919	1.01988	1.68348	0.952141	1.29043	1.65041	1.0008		1.01973		3.70232		1.85216	3.32788		2.78978	5.05766
		2.24298	2.5123	1.61829	1.59316	1.13744	1.68222	1.24682	1.05702	1.1064	1.24443		1.1917		3.49104		2.39915	4.156		3.16926	4.62868
		2.16245	2.11138	1.90147	1.60666	0.94678	1.12146	0.960576	1.13078	0.999151	1.12654		1.04458		1.67411		2.97246	4.87268		5.25587	9.15763
		2.14309	2.61776	2.78798	1.56891	1.01385	1.42624	1.05433	1.31994	1.11685	1.36668		1.39427		1.59757		2.22836	3.48166		5.43863	3.57515
		2.686	2.30268	1.74005	1.94928	1.01397	1.37953	0.993025	1.10702	1.04344	1.38359		1.07183		3.85043		2.79338	3.00364		3.65906	4.43753
		2.24167	2.72918	1.70985	1.83796	0.931259	1.94429	1.40402	1.1656	1.43503	0.982735		1.11205		3.70435		3.16091	2.81069		3.42332	2.76608
		2.45207	1.83597	2.28973	1.68816	1.09139	1.52875	1.04754	1.30907	1.86186	1.26433		1.12539		1.61757		3.28091	2.03758		3.07902	4.35982
		2.20692	1.78067	2.12334	1.82379	0.988714	1.83078	1.05278	1.42727	1.47233	1.20022		1.30191		2.48263		3.24412	2.45054		6.34188	4.40402
		2.15118	2.32109	1.87029	1.72955	1.04856	1.75477	1.20426	1.32585	1.39213	1.20262		1.39064		2.9777		4.38658	2.45428		8.5789	3.32147
		3.18159	2.10375	2.01762	1.55767	0.962505	1.77244	1.12666	1.30258	0.965553	1.17656		1.11273		1.98073		2.93528	2.46444		2.99754	3.44986
		2.05503	1.99407	1.65255	1.63347	0.873935	1.2992	1.59603	1.10441	1.47254	0.945555		1.17371		2.27325		3.10423	2.57699		4.39262	3.49319
		1.99755	2.39232	1.86687	1.53584	0.939223	1.62938	1.03204	1.22571	1.54451	0.998619		1.07701		1.65813		2.23605	2.28912		7.17243	3.51603
		2.31363	1.80402	2.05938	1.62187	1.05161	1.97552	1.27389	1.22672	1.19694	1.40945		1.29268		1.88691		2.0582	5.16431		3.55295	3.85128
		2.24152	2.10475	1.78092	1.63236	1.00948	1.84636	1.43914	1.18437	1.328	1.9043		1.04632		1.69422		2.88738	4.34942		4.29334	4.32267
		2.83382	2.12971	2.05441	2.40896	1.29086	1.86761	1.04995	1.53984	1.02461	1.14656		1.18446		3.21514		3.6048	2.47681		4.44351	3.34928
		2.80786	1.88162	1.65253	1.79454	1.06492	1.48735	1.01651	1.49046	1.47601	1.13382		1.01246		3.47387		2.21725	3.10029		3.04362	4.94793
		1.76845	2.23107	2.38864	1.78122	1.11434	1.99801	1.29298	1.22093	1.65599	1.14921		0.978666		1.95934		3.00745	2.94565		4.12439	5.00232
		2.45794	2.02989	1.80137	1.73948	0.972809	1.74206	1.11704	1.41657	1.28362	1.07018		1.00366		1.26277		4.75518	2.93388		4.71079	4.86015
		2.33236	2.47636	1.65192	1.71314	0.943453	1.61752	1.05433	1.65117	1.16599	1.43828		1.00746		2.8135		4.18758	3.02323		2.38209	5.9525
		2.75425	1.76749	1.92956	2.05542	0.971205	1.89538	1.56426	1.36385	1.34744	1.47638		1.10628		1.92504		5.00516	3.14107		2.6433	5.46255
		2.35757	2.64468	1.79844	1.79357	1.03878	1.99782	1.10757	1.35493	1.15806	1.30282		0.927037		1.59984		3.56836	2.89814		8.31665	4.95023
		3.1594	2.27417	2.04731	1.82273	1.10316	1.99906	1.16122	1.37173	1.28395	0.999149		1.05012		2.16406		1.38891	4.80057		4.57471	5.80063
		2.5973	2.01183	2.17598	1.49939	1.0614	2.77501	1.30671	1.36266	1.26089	1.57692		1.0595		2.652		4.52289	2.97012		3.66497	3.1227
		2.3632	1.95788	2.21002	1.56854	1.03425	2.01698	1.01099	1.41079	1.39681	1.02129		1.10337		2.98304		3.57165	2.3269		4.43575	2.97955
		2.9475	2.17453	1.98211	1.6993	0.88901	1.58513	1.35821	1.44876	1.29271	1.35611		1.19731		2.48068		4.47642	2.87584		5.37068	3.02806
		2.27507	2.09606	1.43261	2.81171	1.01068	1.15501	1.08082	1.56266	1.19753	1.08397		1.14851		2.46143		4.29978	2.51991		4.33257	5.57346
		2.77714	2.20903	1.34509	2.3614	1.13032	1.05284	1.31401	1.28781	1.36544	1.14328		1.39294		2.51251		1.85129	2.94101		4.37014	3.02209
		2.06253	1.87712	2.19122	1.72628	1.17251	1.18086	1.01281	1.43681	1.38919	1.12753		1.30383		2.49724		1.6328	3.83087		4.43101	3.01945
		2.8108	2.26688	1.87928	1.97999	1.14866	1.16895	1.71754	1.45354	1.55752	0.985583		1.1383		2.11084		3.66305	3.82703		3.64787	4.58053
		2.08101	2.20014	2.05261	2.26627	1.15771	1.5508	1.21008	1.50689	1.19425	1.45983		1.22896		3.18604		3.34502	3.38845		3.30336	3.52476
		3.29531	2.02775	1.91686	2.0144	0.96434	1.07083	1.2506	1.57425	1.65039	1.13898		1.36013		2.76606		5.35465	3.41059		3.92559	6.69073
		1.49613	2.22842	1.95373	2.84499	1.01633	2.30281	1.52139	1.30511	1.40865	1.39124		1.11847		2.04082		2.33852	5.81519		2.51889	4.25089
		1.88607	1.97244	2.31664	1.68548	0.993204	1.21992	1.13975	1.52099	1.21703	1.29668		0.998517		3.23497		2.11075	3.44957		3.95594	3.39604
		3.44107	1.88741	2.21038	1.87187	0.935782	1.3589	1.26342	1.43769	1.80036	1.19062		1.22236		2.65826		3.48289	3.70078		3.10103	3.64507
		2.38543	2.07376	1.51564	1.55654	1.05157	0.983958	1.23805	1.25042	1.31825	1.26262		1.02494		2.03048		6.37448	4.82398		3.092	4.9554
		2.75751	2.00508	1.85729	2.11068	1.26357	1.01957	1.2345	1.32998	1.1991	1.31144		1.08889		2.73635		4.63106	6.30199		4.15526	4.50188
		2.05637	1.83433	2.30022	2.31634	1.1143	1.53057	1.11364	1.22883	1.28517	1.40794		1.21313		2.503		5.89646	3.81573		4.12717	4.3441
		2.07833	2.30007	2.23556	1.53378	1.19685	1.63664	1.10894	1.25979	1.02847	1.15346		1.28289		2.49483		2.59991	3.75386		4.38275	4.04753
		1.92512	2.23361	1.9926	1.41846	1.11771	0.969287	1.27363	1.54857	1.2751	1.29872		1.35654		1.73194		2.55654	3.73333		5.07401	3.98244
		2.11842	2.29625	2.05537	1.58735	1.08943	0.903396	1.17409	1.40252	1.55947	2.06773		1.13592		2.28444		3.18838	3.46536		4.34106	4.30528
		2.11651	2.16155	1.80305	2.48486	1.07125	1.47764	1.40547	1.39097	1.58143	1.05528		1.06914		2.84519		3.11983	3.44917		3.81122	4.19244
		2.11518	1.86887	2.18286	2.63354	1.32897	1.34106	1.17367	1.40285	1.22202	0.992518		1.26627		3.29274		2.86429	5.30239		4.2594	4.42681
		2.05972	2.01231	1.16502	2.10921	0.993528	1.67048	1.025	1.46158	1.59959	1.60655		1.45648		2.5546		5.55502	4.12263		3.42025	3.49555
		2.08576	1.81751	1.79666	1.4838	0.952172	1.70828	1.16899	1.41319	1.92905	1.12532		1.14821		2.66037		4.36071	3.3853		4.07235	4.70035
		2.31415	2.55176	2.04217	1.4496	1.14584	1.55539	0.969287	1.41206	1.66955	0.966493		1.24926		2.95457		3.88912	4.97535		5.08216	3.48586
		2.21362	2.48733	1.69312	1.78748	0.995102	1.22436	1.0459	1.46747	1.04091	1.19599		1.08827		3.20877		5.1431	3.4765		3.75987	3.51861
		2.31055	2.24654	1.39865	1.90403	1.06506	1.64108	1.0299	1.23705	1.48379	1.04326		1.13069		2.08324		4.33166	3.55675		3.87888	5.27897
		2.1732	1.63901	1.59528	1.76816	0.883984	2.12089	1.3593	1.26314	1.5098	1.14332		1.06963		1.92495		3.94449	2.80542		3.0282	3.03565
		2.05177	1.82332	1.45624	1.94504	1.0994	1.63091	0.973189	1.32099	1.37252	1.64016		1.10942		2.68242		4.19996	2.66038		2.51755	3.20953
		2.86725	2.16217	1.48455	1.58261	1.00935	1.40565	0.96081	1.33633	1.21704	1.44516		1.01543		2.19919		3.86036	2.18882		2.78563	3.73193
		1.73796	2.24134	2.07932	1.72342	1.19068	1.54396	1.24469	1.33624	1.01549	1.51715		1.305		2.27434		3.9303	2.92075		2.92558	3.59969
		2.60452	2.02296	1.67981	2.03531	1.10787	2.00197	1.09978	1.37425	1.0362	1.37486		1.46025		1.84522		4.38354	2.5045		3.04728	3.36028
		2.62218	2.33084	1.42869	2.20069	0.926877	1.69205	1.17583	1.33192	1.04752	1.00367		1.10209		1.97618		3.77583	2.61441		3.08542	3.66667
		1.68197	2.11964	1.55133	1.81675	0.930425	1.2495	1.235	1.55302	1.437	1.09293		0.993803		2.3111		4.42216	2.46463		3.79032	3.62855
		1.70826	2.14109	1.75522	1.77406	1.16526	1.96748	1.12654	1.45381	1.47237	1.09928		1.22136		2.61158		1.70946	3.23125		4.0515	1.46777
		1.62443	2.06185	1.39028	2.09467		1.69531	1.46081	1.37725	1.30698	1.04717		1.09474		2.11926		4.11365	2.70489		3.37751	2.01013
		1.85692	2.45403	1.35054	1.70881		1.88114	1.30605	1.36491	1.18505	1.3621		1.43111		3.55077		5.88832	3.21784		3.57018	4.6947
		1.66627	2.38704	2.23322	1.39001		2.24491	1.42177	1.14839	1.36741	1.79122		1.26621		3.36691		3.71808	2.50672		2.87172	5.42624
		1.59042	1.1064	1.58698	1.74008		1.91031	1.33791	1.25285	1.78823	1.41133		1.22576		3.3688		3.76437	2.01813		5.88434	4.06024
		1.63267	1.0487	1.77527	1.64177		1.53166	1.07841	1.50919	1.18651	1.42643		1.09034		1.91217		3.61518	3.15049		3.68883	5.14368
		2.50932	1.41862	1.57753	2.05777		1.61092	1.19222	1.4071	1.45912	1.72603		1.5049		1.7824		1.83507	2.63338		5.11834	2.61456
		1.5345	1.36875	1.63867	2.27398		1.51255	1.46483	1.64995	1.67933	1.08256		1.24507		4.03923		4.83035	3.09791		4.46213	3.24321
		2.09786	1.29464	1.58464	2.50131		2.02299	1.10437	2.00942	1.67134	1.6329		1.22719		1.68251		3.30619	2.91762		4.34406	3.20059
		1.77426	1.58779	1.66473	1.76143		2.36117	1.49779	1.31738	1.53032	1.83522		1.19888		1.84169		3.57989	2.27914		3.01342	3.12309
		1.85401	1.71999	1.78491	1.84478		2.19282	1.03985	1.58446	1.1954	1.55421		1.16555		3.87054		3.01706	2.61173		2.63005	3.28767
		1.49674	1.50839	2.16353	1.9115		1.09289	1.27593	1.34239	1.40069	1.62102		1.34499		1.84383		2.16641	1.97965		2.50035	3.16443
		2.74234	1.12403	1.75941	1.65475		1.53017	1.35409	1.31958	1.48307	1.25923		1.32225		1.97078		2.34093	2.10856		3.85695	3.14892
		1.93727	1.0992	1.92316	2.24782		1.47862	1.42863	1.20511	1.37435	1.47477				2.42582		2.03179	2.81154		4.81351	3.17183
		1.83376	1.2942	1.79561	3.5476		2.05826	1.29042	1.30467	1.59635	1.61439				2.45329		3.10087	2.7487		5.71837	2.86502
		1.77753	0.983258	1.63305	2.03299		1.96352	1.06525	1.20433	1.5623	1.17383				2.13785		2.93451	2.41465		7.41058	6.3732
		2.22019	0.967185	2.0276	1.72023		1.95777	1.23189	1.1647	1.51242	1.57528				3.18292		3.00531	5.60096		3.90293	3.61599
		2.10015	1.44348	1.69815			2.34897	1.51593	1.22791	1.35041	1.17297				2.75109		2.53235	4.68409		4.64462	4.16864
		1.46299	1.83431	1.76341			1.44033	1.23627	1.28372	1.0718	1.2743				2.67094		2.35913	3.7288		3.24564	3.83643
		2.73443	1.13672	2.16123			1.90244	1.30046	1.24034	0.98314	1.26333				2.68048		2.24006	4.10016		4.52501	3.31124
		2.63179	1.69016	1.43675			2.34295	1.13561	1.40229	1.43373	1.03197				2.35572		2.0258	3.12946		2.37711	4.56485
		1.50847	1.85674	1.51363			2.27702	1.82442	1.15686	1.23861	1.84889				2.38791		3.19799	3.27816		2.10498	4.20685
		1.47768	1.4178	2.00918			2.09275	1.35682	1.15945	1.53072	1.22429				1.89899		2.45826	3.77638		1.9516	4.00111
		1.61579	2.06321	1.78364				1.1824	1.23443	1.15858	1.39588				2.38325		2.57045	2.11415		4.69664	4.69427
		2.9697	1.96443	1.43239				1.36528	1.28301	0.993017	1.27253				2.38996		1.90523	2.44396		3.24354	3.73494
		1.40473	1.39579	1.81441				1.66765	1.10628	1.17028	1.87158				2.86286		5.37665	1.82233		5.15618	5.57878
		2.10939	1.5178	1.65933				1.50951	1.16588	1.47331	1.10906				2.43751		5.9937	3.6559		2.15117	4.38453
		1.45312	1.89965	1.60072				1.42302	1.19137	1.67207	1.6793				2.80464		2.56903	3.50204		1.96504	3.46413
		1.99415	1.35756	1.81451				1.33515	0.975993	1.19161	1.25433				2.69826		2.64053	3.334		2.45105	3.89732
		1.42046	1.67593	2.05133				1.16385	1.45929	1.17847	1.5604				2.72327		1.83491	4.1783		4.43073	4.46656
		2.40086	1.62514	1.9916				1.56847	1.19221	1.76144	1.05683				2.98089		1.84496	3.4513		7.79881	3.84858
		1.39848	1.56962	1.04374				1.03766	1.22983	1.05556	1.53752				2.43681		3.61289	3.38703		3.90631	3.35393
		1.9742	2.0572	1.77944				1.52452	1.29573	1.53502	1.34888				2.91205		5.26349	3.50666		2.10626	5.22375
		1.97757	1.73084	1.09788				0.957439	1.17452	1.42244	1.40086				3.0219		3.33759	3.88328		4.05168	3.28333
		2.65288	1.38228	2.0538				0.996828	1.58777	1.58923	1.56953				2.21201		3.70437	4.00292		4.70722	3.79676
		1.94153	1.7265	1.89496				1.1223	1.62723	1.65624	1.16595				2.7662		3.34777	3.53325		3.34498	3.74358
		2.24382	1.88837	1.2697				0.975797	1.15988	1.10691	1.47504				2.51678		4.79363	3.59832		3.9778	4.42213
		2.20885	1.46012	1.52865				1.08364	1.07323	1.33251	1.43092				1.82565		4.16025	4.21205		2.82075	4.38148
		2.23765	1.37123	1.80074				1.31078	1.65663	1.52935	1.27361				2.57437		5.63896	1.72758		2.81	3.58011
		1.679	1.76062	1.38033				1.22007	1.39113	1.18489	1.52555				1.63745		2.52036	1.8963		2.69902	5.2008
		2.11914	2.06187	1.86252				1.11746	1.36487	2.10918	1.65753				3.36142		2.51504	4.32835		3.19821	4.42339
		2.12706	1.50394	1.76227				1.25904	1.19207	2.66465	1.114				3.06904		4.87873	4.1439		3.1864	7.79569
		2.00187	1.94752	1.56176				1.21928	1.06923	2.83924	1.9019				2.78618		4.10833	2.56188		2.77159	4.44691
		2.35264	1.74609	1.55084				1.3952	1.29886	2.09552	1.10494				1.89492		3.91422	2.88801		2.35775	4.83375
		2.3755	2.29665	2.04392				1.09856	1.4975	1.85237	1.1539				2.39651		2.07575	4.23245		4.25268	4.33721
		2.47146	1.84778	1.60675				1.30991	1.36784	1.48932	1.45855				2.6943		2.15463	4.25151		3.51709	4.06689
		2.96051	2.20956	1.37044				1.23786	1.37105	2.3913	1.30323				2.59524		2.69985	4.42334		2.75454	5.39171
		2.07658	1.66591	1.89908				1.17016	1.47265	2.12421	1.57811				3.06107		3.76792	4.09727		4.03184	4.57579
		1.88823	1.68657	1.61071				1.18147	1.29861	1.66625	1.79806				1.80654		3.92858	4.90716		1.39667	3.04653
		1.64678	1.78715	1.69569				1.36553	1.60262	2.02801	1.18579				2.41641		4.92398	1.72147		1.44023	2.61071
		1.89231	1.68753	1.8939				1.78701	1.7704	2.30473	1.74078				2.32836		3.83036	4.64594		1.32523	3.00107
		2.1871	1.27354	1.67485				1.72047	1.39056	1.65785	1.0925				2.17873		4.1145	5.04697		1.26556	3.26782
		2.82102	2.28484	2.06565				1.19695	1.50472	1.93136	1.53743				2.25118		4.39868	2.37755		2.76376	2.79221
		2.44219	1.65382	1.95382				1.42576	1.70058	2.03622	1.78364				1.84021		4.69982	2.27893		2.74448	5.72391
		2.3027	2.04818	2.08764				1.10695	1.62869	2.43512	1.65415				2.4404		5.01104	1.6529		2.77621	2.80538
		1.3331	1.50943	1.4213				1.16015	1.0249	2.52917	1.77709				2.25149		5.37009	4.68378		2.44671	4.51188
		1.53133	1.70812	1.67178				1.22146	1.20389	2.20174	1.17374				2.14164		3.30374	3.05468		2.92651	2.87622
		1.29271	2.18473	1.86516				1.29832	1.06468	2.1962	1.1105				2.24113		4.58507	2.54898		1.46937	4.89427
		2.51194	2.23404	1.96887				1.11744	1.47259	2.38776	1.9449				1.65615		5.49737	2.87907		1.72716	4.06955
		1.52157	2.33372	1.59904				1.26402	1.27078	1.819	1.32914				1.7028		6.32847	2.51363		2.38681	5.16928
		1.16216	1.23117	1.88597				1.46975	1.04569	2.4396	1.14752				3.04865		2.97926	3.06282		2.18893	3.09627
		1.57438	1.65848	1.51589				0.953243	1.28738	3.17871	1.26891				1.97752		2.83004	2.42991		2.13941	3.90036
		2.43833	1.47146	1.82542				1.35107	1.19282	2.76697	1.54012				2.58011		3.78586	2.95548		1.3406	4.06338
		2.58419	1.87784	1.66683				1.27337	1.15916	3.01547	2.10059				2.69477		3.80583	3.19468		1.18208	3.80918
		1.74829	1.9259	2.32614				1.1478	1.39596	2.74776	1.22604				2.29769		3.33406	2.52684		4.34621	3.95442
		2.0619	1.80515	1.93523				1.32215	1.23989	2.15988	1.46754				3.0439		3.70267	2.64012		3.3621	4.59876
		1.85251	1.35699	2.03224				1.11821	1.2953	3.06757	1.64904				2.35165		5.62737	3.24221		1.55396	3.82906
		2.11603	1.41548	1.73854				1.22323	1.38579	2.59889	1.98305				3.09989		4.57176	3.29121		2.52062	3.62108
		2.66327	1.15322	1.75931				1.87515	1.2697	2.36987	1.05918				2.00166		4.92699	5.09932		3.82507	3.96751
		1.94238	1.74499	1.59028				1.15064	1.27979	2.98988	1.19277				1.70591		4.69133	3.39104		3.69238	3.92367
		2.75648	2.05252	2.01886				1.24202	1.10381	2.43663	1.39624				2.62597		4.14998	3.64906		3.66247	5.08757
		2.89003	1.82491	2.03317				1.43729	1.03644	2.35778	1.76707				2.18587		4.16825	4.19364		6.24609	4.39247
		1.53842	1.16993	2.27828				1.16075	1.17401	2.73082	1.75596				3.40058		3.76371	3.40329		1.61254	3.84345
		1.52317	1.02568	1.95754				1.09303	1.0603	2.3856	1.4055				3.84349		4.99612	3.43516		1.60879	5.12498
		1.58157	1.14818	1.63699				1.0415	1.1575	2.18698	1.04562				1.9236		4.27948	4.7677		1.33459	3.62416
		1.58444	1.63918	1.64422				1.19067	1.04054	2.44482	1.41318				2.67017		3.9539	4.93417		1.65845	5.35737
		1.65498	1.10078	1.4153				1.45669	1.11076	1.72544	1.24788				1.86465		4.30266	4.87682		1.41091	5.75078
		1.47076	1.53589	2.21027				1.55315	0.989387	2.42721	1.38022				3.19934		5.42189	3.89851		2.99573	4.40173
		1.99387	0.996419	1.81394				1.11691	1.0439	2.14726	1.43153				2.13562		4.73212	3.40388		5.29037	4.20628
		2.29588	1.39424	2.05494				1.12506	1.19151	2.46973	1.71498				2.42154		4.59799	5.69447		2.96013	3.12299
		1.73264	1.45825	1.7182				1.63878	1.09689	2.8757	1.49066				2.95226		3.98514	3.91245		1.45431	5.67235
		1.66722	1.56599	1.36642				1.82346	1.79748	2.54655	1.46818				2.00486		2.57179	5.31728			5.40855
		2.26979	1.36574	2.05371				1.3194	1.10623	1.98668	1.28341						2.43083	4.85182			2.90152
		2.16245	1.56844	1.66109				1.43409	1.05939	1.98701	1.44459						2.65711	3.35407			3.10126
		2.71769	2.21845	1.72775				1.07642	1.50602	2.50929	1.17861						3.09988	5.6756			2.47863
		2.33904	1.96062	1.66429				1.16097	1.05902	2.11567	0.975812						3.00402	4.4045			5.03248
		2.93803	2.28122	1.4809				1.18906	1.51517	2.14501	1.45837						3.15935	3.61103			5.04532
		1.39618	1.23744	1.76168				1.29438	1.18159	1.71749	1.17931						2.55125	3.63466			4.82323
		3.17597	1.54575	1.95716				1.08427	1.46975	2.81274	1.32245						4.32272	5.31006			4.35942
		2.15501	1.22926	2.00462				1.12414	1.09018	1.46468	2.01275						3.03504	5.11869			3.65389
		2.74777	1.47078	1.64534				1.23055	1.41827	2.08563	1.39307						2.77634	4.24886			3.42348
		2.11982	1.21177	1.7947				1.43547	1.01973	2.18107	1.49999						2.94762	3.91266			4.71415
		2.76063	1.98063	1.55051				1.32186	1.29326	1.32646	1.96976						2.62212	4.59391			4.09
		2.65971	1.83735	1.9908				1.32643	1.61465	2.76425	1.56774						2.8835	3.7008			4.02313
		2.17604	1.49726	1.42526				1.29484	1.42881	3.31301	2.00351						3.98029	3.8777			4.55312
		3.21086	1.55456	1.79601				1.42491	0.879423	1.78321	1.64377						4.06335	2.12662			5.18579
		2.35086	1.91831	1.79221				1.22268	1.01024	1.58911	1.52896						4.24086	2.11448			3.98202
		2.82123	1.53347	1.86587				1.74169	1.17402	3.73022	1.25928						3.319	4.59902			3.64239
		2.85077	1.42636	2.50321				0.931698	0.913503	1.43287	1.01425						4.09636	4.00763			3.81507
		2.68797	1.97031	1.89418				0.941225	1.13367	3.17117	1.03246						4.13728	4.32045			5.40553
		2.89122	1.82008	1.47135				1.33419	1.35017	2.59899	1.26869						3.88604	3.81586			4.1969
		2.24382	2.0651	1.63928				1.01786	1.25328	1.98701	1.73278						3.54269	4.58756			3.53971
		2.17004	1.76294	2.01856				1.24761	1.20396	3.27653	1.03673						4.499	6.34089			4.73777
		2.60363	1.79324	2.29516				1.19174	1.27365	3.09385	1.3053						5.54318	3.80871			3.60352
		1.75194	1.90769	1.94263				1.26091	1.38426		1.45202						4.55607	5.00072			5.31398
		3.04878	1.38827	2.03009				1.24598	1.31474		1.11752						2.29722	3.77172			2.72161
		2.06945	1.57867	2.20824				1.40559	1.17471		1.74672						3.28306	5.1868			3.59793
		1.45984	1.745	1.9677				1.25943	1.34899		1.61639						2.96242	4.11946			5.15297
		2.94761	1.66446	1.89623				1.44393	1.01104		1.12415						2.99378	4.5849			3.19329
		2.73942	2.29481	2.65883				1.59265	1.50283		1.33726						3.18401	3.9977			5.97511
		1.92787	1.55057	2.00669				1.48164	1.26749		1.32669						3.05502	4.50305			5.08055
		2.80353	2.03974	1.85778				1.35433	1.29304		1.52422						2.37769				3.90432
		2.54754	2.29083	1.97126				1.4946	1.00295		1.51823						2.23444				3.63057
		2.19397	2.01773	1.77607				1.41744	1.46623		1.49411						2.76508				4.1952
		2.2204	2.27594	2.45847				1.70463	1.23169		0.972656						2.82413				4.04555
		2.59883	1.60456	2.01442				1.04889	1.27412		1.15566						2.59637				5.39095
		2.43609	2.15359	2.01918				0.959156	1.19776		1.78256						3.83818				3.80357
		2.41047	1.59367	2.20972				1.29131	1.14913		1.3635						4.51264				4.29608
		2.27431	2.66379	2.84152				0.99612	1.54354		1.40678						3.29239				3.65986
		2.40234	2.69514	2.12389				1.48186	1.06353		1.15049						5.86437				4.79239
		2.38257	1.88462	2.19669				1.34244	1.61282		1.4772						3.28934				3.87561
		2.48691	1.46499	2.03287				1.15719	1.54393		1.11859						6.05276				5.16258
		2.83675	1.85071	1.8296				2.00363	1.39693		1.66198						3.57944				4.24355
		2.4853	2.67188	1.89242				1.22387	1.16895		1.89799						5.35692				4.61686
		2.43186	2.08018	2.10469				1.26931	1.23363		0.960706						4.71582
		2.96831	2.13789	2.20497				1.78962	1.4928		1.07608						3.45468
		2.76179	1.60339	1.81959				1.53697	1.35623		1.50925						3.46876
		2.87609	1.72341	1.76131				1.6688	1.33331		1.40312						3.68357
		2.76928	2.29342	2.07452				1.30804	1.31898		0.917164						3.7794
		1.45368	2.31242	1.73216				1.12483	1.59186		1.14406						3.58359
		3.44213	1.85507	1.96859				1.31879	1.36056		1.03795						3.52191
		3.51968	2.40024	1.89919				1.66363	1.23885		1.98915						3.61547
		1.35108	1.99329	1.93009				1.13982	1.7717		1.82575						3.86785
			1.79534	2.11961				1.25526	1.9586		1.06473						4.10742
			2.33889	1.8971				1.14629	1.11651		1.17802						3.89537
			2.0059	2.07773				1.01118	1.10246		1.72502						3.6273
			1.89284	2.38602				1.36877	1.32605		1.22346						4.58385
			1.78569	2.0319				1.36122	1.29728		1.35371						4.38773
			2.10324	3.06975				1.20875	1.32536		1.49511						3.2975
			1.55789	1.78304				1.64092	1.04784		1.33287						3.71785
			2.18209	2.04064				0.945055	1.19131		1.51767						3.9298
			1.81386	1.82308				1.13712	1.11481		1.7496
			2.10929	2.43786				1.36822	1.37432		0.97279
			2.17304	2.39153					1.10688		1.13025
			1.93944	3.03195					1.03398		1.58026
			2.03953	2.40402					1.43715		1.24576
			1.66742	2.33098					1.25728		1.29571
			1.59662	2.08699					1.21689		2.00356
			1.74483	2.01419					1.07541		0.93249
			2.09122	2.26894					1.27616		1.72803
			1.77472	2.11399					1.16278		0.868953
			2.58078	2.39436					1.17854		0.979637
			1.79185	1.73519					1.61204		1.16337
			1.96972	2.16123					1.39337		1.70691
			2.08947	2.37849					1.52526		1.70005
			1.82208	1.8134					1.11771		1.45797
			1.49834	2.12558					1.39183		1.58848
			2.11248	2.8659					1.24529		1.5202
			1.8003	1.69417							1.07737
			1.54424	2.16413							1.08381
			1.94208	2.27822							1.42572
			2.44895	3.0421							1.30235
			2.11484	2.08135							1.47241
			2.24251	2.01714							1.2456
			1.87992	2.27501							0.881856
			2.25562	2.28672							1.29596
			2.08607	2.16805							0.835641
			2.15643	1.95757							0.94697
			1.59033	1.96404							0.865019
			1.67708	2.48623							1.04221
			1.80018	2.36793							1.11256
			2.00299	2.40224							1.21067
			2.18197	2.76006							1.03265
			1.67782	2.29699							1.31894
			1.57504	1.76924							1.13338
			2.48057	2.33488							1.34833
			2.12513	1.74714							1.19609
				1.74846							1.49613
				2.20997							1.30014
				2.25077							1.30929
											1.159
											1.59054
											1.86301
											1.08808
											1.33105
											1.08941
											1.4173
											1.42528
											1.45937
											1.32519
											1.33082
											1.2497
											1.36377
											1.54084
											1.62498
											1.21039
											1.26516
											1.21672
											1.19916
											1.24139
											1.64112
											1.12553
											1.16494
											1.61883
											1.00454
											1.47232
											1.39671
											1.82689
											1.10147
											1.64904
											1.35272
											1.42027
											1.22139
											1.36371
											1.25786
											1.63377
											1.57431
											1.65227
											1.5834
											1.04187
											1.28444
											1.47551
											1.42265
											1.09921
											1.05824
											1.41832
											1.25273
											1.14913
											1.51008
											1.23789
											1.18314
											1.42423
											1.70776
											1.36467
											1.20106
											1.36027
											1.18349
											1.22439
											1.32952
											1.92984
											1.74381
											1.59131
											1.00251
											1.02356
											1.42531
											1.40836
											1.40045
											1.45433
											1.45558
											1.3935
											1.6185
											1.50025
											1.38578
											1.58697
											1.35088
											1.31551
											1.39999
											1.36534
											1.26247
											1.04619
											1.24304
											1.22328
											1.17476
											1.22639
											1.27372
											1.25435
											1.47258
											1.13653
											1.41
											1.4098
											1.53917
											1.50902
											1.15919
											1.71523
											1.10014
											1.15461
											1.51716
											1.24905
											1.13366
											1.41718
											1.22067
											1.49319
											1.43194
											1.22863
											1.39477
											1.22859
											1.22683
											1.48849
											1.61571
											1.51974
											1.38584
											1.48463
											1.26003
											1.33078
											1.83469
											1.12587
											1.31672
											1.49094
											1.21409
											1.19608
											2.47375
											1.32537
											1.28284
											1.50701
											1.24065
											1.39354
											1.23576
											1.9184
											1.37928
											1.31818
											1.57581
											1.29684
											1.64513
											1.22149
											1.58901
											1.68549
											1.81153
											1.1962
